# Supplementary material for: Long-lasting effects of World War II trauma on PTSD symptoms and embodiment levels in a national sample of Poles
Source: Sci Rep. 2023 Oct 11;13:17222. doi: 10.1038/s41598-023-44300-6 (PMC10567698; doi:10.1038/s41598-023-44300-6)
Supplement: Supplementary file 2 — Supplementary Information 2. [file 41598_2023_44300_MOESM2_ESM.xlsx]

## Sheet: dane2
Id	survey_finish_time	proba	sex	age	age2	year	miasta	miasta2	miasta3	wyksztalcenie	stancywilny	kto_pr1	kto_pr2	kto_r1	kto_r2	kto_r3	kto_r4	kto2_r1	kto2_r2	kto2_r3	kto2_r4	kto3_r1	kto3_r2	kto3_r3	kto3_r4	pzt_full	pzt_rodzice	pzt_dziadkowie	pzt_pradziadkowie	pzt_r_matka_r1	pzt_r_matka_r2	pzt_r_matka_r3	pzt_r_matka_r4	pzt_r_matka_r5	pzt_r_matka_r6	pzt_r_matka_r7	pzt_r_matka_r8	pzt_r_matka_r9	pzt_r_matka_r10	pzt_r_matka_r11	pzt_r_matka_r12	pzt_r_matka_r13	pzt_r_matka_r14	pzt_r_matka_r15	pzt_r_matka_r16	pzt_r_matka_r17	pzt_r_matka_r18	pzt_r_matka_r19	pzt_r_matka_r20
1	395	1	2	3	1	29	3	1	99	5	1	1	1	1	1	0	0	1	1	1	1	99	99	99	99	99	99	1	99	99	99	99	99	99	99	99	99	99	99	99	99	99	99	99	99	99	99	99	99
2	1139	1	2	4	1	39	1	99	99	2	1	0	0	1	1	0	0	1	1	1	1	99	99	99	99	99	99	1	99	99	99	99	99	99	99	99	99	99	99	99	99	99	99	99	99	99	99	99	99
3	1015	1	1	6	2	69	2	99	99	3	5	1	0	1	1	1	1	99	99	99	99	99	99	99	99	1	99	99	99	2	3	2	2	2	2	3	2	2	2	2	2	1	1	2	2	2	2	2	2
4	44256	1	2	3	1	31	5	99	99	5	3	1	0	1	0	0	0	0	99	1	99	99	99	99	99	99	99	1	99	99	99	99	99	99	99	99	99	99	99	99	99	99	99	99	99	99	99	99	99
5	2504	1	1	5	2	52	1	99	99	3	2	0	0	1	1	1	1	99	99	99	99	99	99	99	99	1	99	99	99	2	1	2	2	2	2	2	2	2	2	2	2	1	1	1	2	2	2	2	2
6	420	1	2	4	1	38	1	99	99	5	2	0	0	1	0	0	0	0	99	1	99	99	99	99	99	99	99	1	99	99	99	99	99	99	99	99	99	99	99	99	99	99	99	99	99	99	99	99	99
7	1054	1	2	4	1	43	1	99	99	3	1	1	1	1	1	0	0	1	1	1	1	99	99	99	99	99	99	1	99	99	99	99	99	99	99	99	99	99	99	99	99	99	99	99	99	99	99	99	99
8	987	1	2	4	1	36	4	99	2	5	3	0	0	1	1	0	0	1	1	1	1	99	99	99	99	99	99	1	99	99	99	99	99	99	99	99	99	99	99	99	99	99	99	99	99	99	99	99	99
9	1091	1	1	4	1	40	1	99	99	5	3	0	0	1	0	0	0	1	99	1	99	99	99	99	99	99	99	1	99	99	99	99	99	99	99	99	99	99	99	99	99	99	99	99	99	99	99	99	99
10	829	1	2	3	1	27	2	99	99	5	1	0	0	1	0	0	0	1	99	1	99	99	99	99	99	99	99	1	99	99	99	99	99	99	99	99	99	99	99	99	99	99	99	99	99	99	99	99	99
11	510	1	1	4	1	42	1	99	99	5	2	0	0	1	1	0	0	1	1	1	1	99	99	99	99	99	99	1	99	99	99	99	99	99	99	99	99	99	99	99	99	99	99	99	99	99	99	99	99
12	485	1	1	5	1	45	4	99	2	5	2	1	1	1	1	0	0	1	1	1	1	99	99	99	99	99	99	1	99	99	99	99	99	99	99	99	99	99	99	99	99	99	99	99	99	99	99	99	99
13	576	1	1	6	2	63	1	99	99	3	2	0	0	0	0	0	1	99	99	99	99	99	99	99	99	99	1	99	99	99	99	99	99	99	99	99	99	99	99	99	99	99	99	99	99	99	99	99	99
14	2808	1	1	6	2	69	5	99	99	5	2	0	0	1	1	1	1	99	99	99	99	99	99	99	99	1	99	99	99	2	1	1	2	2	2	1	2	2	2	2	2	1	1	2	1	2	1	3	2
15	9386	1	2	4	1	37	1	99	99	5	2	0	0	1	1	0	0	1	1	1	1	99	99	99	99	99	99	1	99	99	99	99	99	99	99	99	99	99	99	99	99	99	99	99	99	99	99	99	99
16	1538	1	1	6	2	72	5	99	99	5	6	0	0	1	1	1	1	99	99	99	99	99	99	99	99	1	99	99	99	2	1	2	2	2	2	2	2	2	2	2	2	2	2	2	2	2	2	2	2
17	931	1	2	5	2	47	3	2	99	3	1	1	0	0	0	0	0	99	99	99	99	1	99	0	99	99	99	99	1	99	99	99	99	99	99	99	99	99	99	99	99	99	99	99	99	99	99	99	99
18	679	1	2	5	2	49	4	99	2	5	2	0	0	1	1	0	0	1	1	1	1	99	99	99	99	99	99	1	99	99	99	99	99	99	99	99	99	99	99	99	99	99	99	99	99	99	99	99	99
19	1089	1	1	6	2	69	4	99	2	5	6	0	0	0	0	1	1	99	99	99	99	99	99	99	99	99	1	99	99	3	1	3	1	3	3	3	2	2	2	2	1	3	2	3	3	3	1	3	2
20	1988	1	2	3	1	28	4	99	1	3	1	1	1	0	0	0	0	99	99	99	99	1	1	1	1	99	99	99	1	99	99	99	99	99	99	99	99	99	99	99	99	99	99	99	99	99	99	99	99
21	1183	1	2	6	2	76	3	1	99	3	2	0	0	1	1	1	1	99	99	99	99	99	99	99	99	1	99	99	99	2	1	2	2	2	2	3	2	2	2	2	2	2	1	2	2	2	2	2	2
22	864	1	2	3	1	33	2	99	99	5	1	0	0	1	1	0	0	1	1	1	1	99	99	99	99	99	99	1	99	99	99	99	99	99	99	99	99	99	99	99	99	99	99	99	99	99	99	99	99
23	1078	1	2	3	1	33	1	99	99	3	1	1	1	1	1	0	0	1	1	1	1	99	99	99	99	99	99	1	99	99	99	99	99	99	99	99	99	99	99	99	99	99	99	99	99	99	99	99	99
24	1933	1	1	6	2	59	5	99	99	5	1	0	0	1	1	1	1	99	99	99	99	99	99	99	99	1	99	99	99	2	1	1	2	2	2	1	2	2	2	2	2	1	1	3	3	3	1	2	2
25	2485	1	1	4	1	39	3	2	99	5	2	1	1	1	1	0	0	1	1	1	1	99	99	99	99	99	99	1	99	99	99	99	99	99	99	99	99	99	99	99	99	99	99	99	99	99	99	99	99
26	1775	1	2	6	2	71	1	99	99	3	2	0	0	1	1	1	1	99	99	99	99	99	99	99	99	1	99	99	99	2	2	3	2	2	2	3	2	2	2	2	2	2	3	2	2	2	2	2	2
27	808	1	2	4	1	44	5	99	99	5	3	1	1	1	1	0	0	1	1	1	1	99	99	99	99	99	99	1	99	99	99	99	99	99	99	99	99	99	99	99	99	99	99	99	99	99	99	99	99
28	1244	1	2	6	2	55	3	2	99	2	1	0	0	1	1	0	0	0	1	1	1	99	99	99	99	99	99	1	99	99	99	99	99	99	99	99	99	99	99	99	99	99	99	99	99	99	99	99	99
29	1845	1	1	5	2	49	1	99	99	3	5	0	0	1	1	0	0	1	1	1	1	99	99	99	99	99	99	1	99	99	99	99	99	99	99	99	99	99	99	99	99	99	99	99	99	99	99	99	99
30	1847	1	2	6	2	75	2	99	99	3	2	0	0	1	0	1	1	99	99	99	99	99	99	99	99	1	99	99	99	2	2	2	2	2	2	3	2	2	2	2	2	2	2	3	2	2	2	2	2
31	2489	1	2	6	2	73	3	1	99	3	6	1	1	1	1	1	1	99	99	99	99	99	99	99	99	1	99	99	99	2	1	1	2	2	2	1	2	2	2	2	2	2	2	2	2	2	2	2	2
32	542	1	2	3	1	34	2	99	99	5	2	1	1	1	1	0	0	1	1	1	1	99	99	99	99	99	99	1	99	99	99	99	99	99	99	99	99	99	99	99	99	99	99	99	99	99	99	99	99
33	1105	1	2	6	2	60	3	1	99	3	3	1	1	1	1	1	1	99	99	99	99	99	99	99	99	1	99	99	99	2	2	2	2	2	2	2	2	2	2	2	2	2	3	2	2	2	2	2	2
34	1230	1	1	6	2	74	1	99	99	3	6	0	0	1	1	1	1	99	99	99	99	99	99	99	99	1	99	99	99	2	1	1	2	2	2	1	2	2	2	2	2	2	1	1	2	2	2	2	2
35	1802	1	1	5	2	48	4	99	1	5	2	1	1	1	1	0	0	1	1	1	1	99	99	99	99	99	99	1	99	99	99	99	99	99	99	99	99	99	99	99	99	99	99	99	99	99	99	99	99
36	2290	1	1	3	1	30	1	99	99	5	2	0	0	1	1	0	0	0	1	1	0	99	99	99	99	99	99	1	99	99	99	99	99	99	99	99	99	99	99	99	99	99	99	99	99	99	99	99	99
37	1507	1	1	5	2	48	2	99	99	3	2	1	0	1	0	0	0	0	99	1	99	99	99	99	99	99	99	1	99	99	99	99	99	99	99	99	99	99	99	99	99	99	99	99	99	99	99	99	99
38	3008	1	2	3	1	28	5	99	99	5	2	0	0	1	0	0	0	0	99	1	99	99	99	99	99	99	99	1	99	99	99	99	99	99	99	99	99	99	99	99	99	99	99	99	99	99	99	99	99
39	862320	1	2	5	2	50	3	2	99	4	2	1	1	0	0	0	0	99	99	99	99	1	1	1	1	99	99	99	1	99	99	99	99	99	99	99	99	99	99	99	99	99	99	99	99	99	99	99	99
40	1215	1	2	2	1	22	4	99	2	2	2	0	1	0	0	0	0	99	99	99	99	99	1	99	0	99	99	99	1	99	99	99	99	99	99	99	99	99	99	99	99	99	99	99	99	99	99	99	99
41	502	1	2	3	1	33	2	99	99	3	2	0	0	1	1	0	0	1	1	1	1	99	99	99	99	99	99	1	99	99	99	99	99	99	99	99	99	99	99	99	99	99	99	99	99	99	99	99	99
42	1723	1	2	4	1	44	3	2	99	3	2	0	0	1	0	0	0	0	99	1	99	99	99	99	99	99	99	1	99	99	99	99	99	99	99	99	99	99	99	99	99	99	99	99	99	99	99	99	99
43	3769	1	1	3	1	30	4	99	2	5	2	1	1	1	0	0	0	1	99	0	99	99	99	99	99	99	99	1	99	99	99	99	99	99	99	99	99	99	99	99	99	99	99	99	99	99	99	99	99
44	1691	1	2	6	2	74	3	1	99	3	2	0	0	1	1	1	1	99	99	99	99	99	99	99	99	1	99	99	99	2	2	3	1	2	2	3	2	2	2	2	2	2	2	1	2	2	1	2	2
45	1838	1	2	6	3	81	3	2	99	3	2	0	0	1	0	1	1	99	99	99	99	99	99	99	99	1	99	99	99	2	1	3	2	2	3	3	2	2	2	2	2	3	3	3	2	3	2	2	2
46	1108	1	2	5	2	47	4	99	2	2	3	0	0	1	0	0	0	0	99	1	99	99	99	99	99	99	99	1	99	99	99	99	99	99	99	99	99	99	99	99	99	99	99	99	99	99	99	99	99
47	710	1	2	3	1	28	1	99	99	1	3	1	1	0	0	0	0	99	99	99	99	1	1	1	1	99	99	99	1	99	99	99	99	99	99	99	99	99	99	99	99	99	99	99	99	99	99	99	99
48	1691	1	2	4	1	39	1	99	99	3	2	0	0	1	0	0	0	1	99	1	99	99	99	99	99	99	99	1	99	99	99	99	99	99	99	99	99	99	99	99	99	99	99	99	99	99	99	99	99
49	1062	1	1	3	1	31	3	1	99	5	2	0	0	1	1	0	0	1	1	1	1	99	99	99	99	99	99	1	99	99	99	99	99	99	99	99	99	99	99	99	99	99	99	99	99	99	99	99	99
50	598	1	2	4	1	36	3	2	99	3	2	0	0	1	0	0	0	1	99	0	99	99	99	99	99	99	99	1	99	99	99	99	99	99	99	99	99	99	99	99	99	99	99	99	99	99	99	99	99
51	2001	1	2	3	1	28	1	99	99	5	2	1	1	0	1	0	0	99	1	99	0	99	99	99	99	99	99	1	99	99	99	99	99	99	99	99	99	99	99	99	99	99	99	99	99	99	99	99	99
52	546	1	2	3	1	32	4	99	1	5	3	1	1	0	1	0	0	99	0	99	1	99	99	99	99	99	99	1	99	99	99	99	99	99	99	99	99	99	99	99	99	99	99	99	99	99	99	99	99
53	41200	1	2	6	2	75	4	99	1	3	2	1	1	1	1	1	1	99	99	99	99	99	99	99	99	1	99	99	99	2	1	3	1	3	3	1	3	2	2	2	2	2	1	3	3	3	1	1	3
54	1597	1	1	6	2	60	4	99	2	3	5	0	0	1	1	1	1	99	99	99	99	99	99	99	99	1	99	99	99	2	2	1	2	3	3	1	2	2	2	2	2	1	1	3	2	2	2	2	2
55	2411	1	1	3	1	27	1	99	99	5	3	0	0	1	0	0	0	0	99	1	99	99	99	99	99	99	99	1	99	99	99	99	99	99	99	99	99	99	99	99	99	99	99	99	99	99	99	99	99
56	1172	1	2	4	1	35	3	2	99	3	1	1	1	0	0	0	0	99	99	99	99	1	1	1	1	99	99	99	1	99	99	99	99	99	99	99	99	99	99	99	99	99	99	99	99	99	99	99	99
57	437	1	2	4	1	35	1	99	99	1	1	0	0	1	0	0	0	1	99	0	99	99	99	99	99	99	99	1	99	99	99	99	99	99	99	99	99	99	99	99	99	99	99	99	99	99	99	99	99
58	275478	1	1	4	1	38	4	99	2	4	6	1	0	0	0	0	0	99	99	99	99	1	99	0	99	99	99	99	1	99	99	99	99	99	99	99	99	99	99	99	99	99	99	99	99	99	99	99	99
59	626	1	2	5	2	50	3	1	99	5	2	1	1	1	1	0	0	1	1	1	1	99	99	99	99	99	99	1	99	99	99	99	99	99	99	99	99	99	99	99	99	99	99	99	99	99	99	99	99
60	1078	1	1	6	2	71	3	1	99	5	6	0	0	1	1	1	1	99	99	99	99	99	99	99	99	1	99	99	99	2	1	1	2	2	2	1	2	2	2	2	2	1	2	1	1	2	2	2	2
61	1846	1	1	3	1	34	4	99	2	5	1	1	1	1	1	0	0	1	1	1	1	99	99	99	99	99	99	1	99	99	99	99	99	99	99	99	99	99	99	99	99	99	99	99	99	99	99	99	99
62	1208	1	1	3	1	30	1	99	99	5	3	1	1	1	1	0	0	1	1	1	1	99	99	99	99	99	99	1	99	99	99	99	99	99	99	99	99	99	99	99	99	99	99	99	99	99	99	99	99
63	25214	1	2	4	1	41	4	99	2	3	3	1	1	1	1	0	0	1	1	1	1	99	99	99	99	99	99	1	99	99	99	99	99	99	99	99	99	99	99	99	99	99	99	99	99	99	99	99	99
64	1079	1	1	6	2	75	2	99	99	5	1	0	0	1	1	1	1	99	99	99	99	99	99	99	99	1	99	99	99	2	1	3	2	2	3	3	3	2	2	2	2	1	1	1	2	2	1	1	3
65	654	1	2	5	2	54	3	2	99	3	2	0	0	1	1	0	1	99	99	99	99	99	99	99	99	1	99	99	99	99	99	99	99	99	99	99	99	99	99	99	99	99	99	99	99	99	99	99	99
66	3279	1	1	4	1	40	4	99	2	5	1	1	1	0	0	0	0	99	99	99	99	1	1	1	1	99	99	99	1	99	99	99	99	99	99	99	99	99	99	99	99	99	99	99	99	99	99	99	99
67	1315	1	2	6	2	64	4	99	2	5	2	0	0	1	0	1	0	99	99	99	99	99	99	99	99	1	99	99	99	2	2	3	2	2	2	3	2	2	2	2	1	1	3	2	2	2	1	2	2
68	39077	1	2	4	1	43	3	2	99	5	2	0	0	1	1	0	0	1	1	1	1	99	99	99	99	99	99	1	99	99	99	99	99	99	99	99	99	99	99	99	99	99	99	99	99	99	99	99	99
69	9566	1	2	6	2	71	4	99	2	5	2	1	1	1	1	1	1	99	99	99	99	99	99	99	99	1	99	99	99	3	1	3	3	3	3	3	2	2	2	2	1	3	3	1	2	3	2	2	2
70	1043	1	1	4	1	42	3	2	99	5	2	1	0	1	1	0	0	1	0	1	1	99	99	99	99	99	99	1	99	99	99	99	99	99	99	99	99	99	99	99	99	99	99	99	99	99	99	99	99
71	1768	1	1	4	1	36	4	99	1	5	2	1	1	1	1	0	0	1	1	1	1	99	99	99	99	99	99	1	99	99	99	99	99	99	99	99	99	99	99	99	99	99	99	99	99	99	99	99	99
72	1220	1	2	6	2	70	4	99	1	5	4	0	0	1	0	1	1	99	99	99	99	99	99	99	99	1	99	99	99	2	1	1	2	2	2	1	2	2	2	2	2	2	1	2	2	2	2	2	2
73	829	1	2	6	2	70	4	99	2	5	2	0	0	1	1	1	1	99	99	99	99	99	99	99	99	1	99	99	99	2	1	2	2	2	2	1	2	2	2	2	2	2	2	1	2	2	1	2	2
74	1453	1	2	6	2	56	1	99	99	2	2	1	0	1	1	0	1	99	99	99	99	99	99	99	99	1	99	99	99	99	99	99	99	99	99	99	99	99	99	99	99	99	99	99	99	99	99	99	99
75	1193	1	2	5	2	49	4	99	2	5	2	0	0	1	1	1	1	99	99	99	99	99	99	99	99	1	99	99	99	2	2	2	2	2	2	2	2	2	2	2	2	2	2	2	2	2	2	2	2
76	1692	1	1	6	2	62	4	99	1	5	5	1	1	1	1	1	1	99	99	99	99	99	99	99	99	1	99	99	99	2	1	3	2	2	2	3	2	2	2	2	2	2	2	2	2	2	2	2	2
77	1012	1	1	6	2	61	4	99	2	5	2	1	1	1	1	1	1	99	99	99	99	99	99	99	99	1	99	99	99	2	1	1	2	2	2	1	2	2	2	2	2	1	1	1	2	3	2	2	2
78	1550	1	2	6	2	66	1	99	99	5	2	0	0	1	1	1	1	99	99	99	99	99	99	99	99	1	99	99	99	2	1	1	2	1	2	1	2	2	2	2	2	1	1	3	3	3	2	2	2
79	398	1	2	3	1	33	4	99	1	3	3	0	0	0	1	0	0	99	1	99	0	99	99	99	99	99	99	1	99	99	99	99	99	99	99	99	99	99	99	99	99	99	99	99	99	99	99	99	99
80	824	1	2	6	2	71	5	99	99	5	2	1	1	1	1	1	1	99	99	99	99	99	99	99	99	1	99	99	99	2	2	1	2	2	2	2	2	2	2	2	2	2	2	2	2	2	2	2	2
81	1868	1	1	3	1	31	5	99	99	3	2	0	0	1	0	0	0	0	99	1	99	99	99	99	99	99	99	1	99	99	99	99	99	99	99	99	99	99	99	99	99	99	99	99	99	99	99	99	99
82	700	1	2	6	2	76	5	99	99	3	2	1	1	1	1	1	1	99	99	99	99	99	99	99	99	1	99	99	99	2	1	1	1	3	3	1	3	1	2	2	1	1	1	1	2	1	1	2	3
83	1275	1	2	6	2	76	5	99	99	5	2	0	0	1	1	1	1	99	99	99	99	99	99	99	99	1	99	99	99	2	2	3	2	2	2	3	2	2	2	2	2	2	2	2	2	2	1	2	2
84	1699	1	1	6	3	79	1	99	99	5	6	0	0	1	1	1	1	99	99	99	99	99	99	99	99	1	99	99	99	2	3	1	2	2	3	3	2	2	2	2	2	1	1	1	2	2	1	2	2
85	882	1	2	5	1	46	2	99	99	3	2	0	0	1	1	0	0	1	1	1	1	99	99	99	99	99	99	1	99	99	99	99	99	99	99	99	99	99	99	99	99	99	99	99	99	99	99	99	99
86	2230	1	2	6	2	56	5	99	99	2	1	1	1	1	1	1	1	99	99	99	99	99	99	99	99	1	99	99	99	2	1	3	2	2	3	3	3	3	3	3	3	3	3	3	3	3	3	3	3
87	1754	1	2	2	1	20	2	99	99	3	1	1	1	1	1	0	0	1	1	1	1	99	99	99	99	99	99	1	99	99	99	99	99	99	99	99	99	99	99	99	99	99	99	99	99	99	99	99	99
88	339	1	1	3	1	33	3	1	99	5	2	0	0	1	0	0	0	1	99	1	99	99	99	99	99	99	99	1	99	99	99	99	99	99	99	99	99	99	99	99	99	99	99	99	99	99	99	99	99
89	2642	1	2	4	1	37	5	99	99	5	2	0	0	1	0	0	0	0	99	1	99	99	99	99	99	99	99	1	99	99	99	99	99	99	99	99	99	99	99	99	99	99	99	99	99	99	99	99	99
90	2406	1	1	4	1	36	4	99	1	3	3	1	1	1	1	0	0	1	1	1	1	99	99	99	99	99	99	1	99	99	99	99	99	99	99	99	99	99	99	99	99	99	99	99	99	99	99	99	99
91	1570	1	1	6	2	69	3	1	99	3	6	0	0	1	1	1	1	99	99	99	99	99	99	99	99	1	99	99	99	2	2	3	2	2	3	3	2	2	2	2	2	2	3	1	2	2	2	2	2
92	1156	1	2	6	2	71	4	99	2	5	2	0	0	1	1	1	1	99	99	99	99	99	99	99	99	1	99	99	99	2	2	3	1	3	3	1	3	2	2	2	1	1	1	1	2	2	1	2	2
93	1088	1	1	4	1	35	1	99	99	5	2	0	0	1	1	0	0	1	1	1	1	99	99	99	99	99	99	1	99	99	99	99	99	99	99	99	99	99	99	99	99	99	99	99	99	99	99	99	99
94	1209	1	2	4	1	39	1	99	99	5	2	1	1	1	1	0	0	1	1	1	1	99	99	99	99	99	99	1	99	99	99	99	99	99	99	99	99	99	99	99	99	99	99	99	99	99	99	99	99
95	1088	1	2	3	1	33	1	99	99	5	3	0	0	0	1	0	0	99	1	99	0	99	99	99	99	99	99	1	99	99	99	99	99	99	99	99	99	99	99	99	99	99	99	99	99	99	99	99	99
96	528	1	2	5	2	50	3	1	99	4	3	0	0	1	1	0	0	0	1	1	0	99	99	99	99	99	99	1	99	99	99	99	99	99	99	99	99	99	99	99	99	99	99	99	99	99	99	99	99
97	409	1	1	3	1	34	5	99	99	5	2	1	1	1	1	0	0	1	1	0	0	99	99	99	99	99	99	1	99	99	99	99	99	99	99	99	99	99	99	99	99	99	99	99	99	99	99	99	99
98	1327	1	1	4	1	36	5	99	99	2	1	1	1	1	1	0	0	1	1	1	1	99	99	99	99	99	99	1	99	99	99	99	99	99	99	99	99	99	99	99	99	99	99	99	99	99	99	99	99
99	2392	1	2	5	2	53	1	99	99	5	1	0	0	1	1	1	0	99	99	99	99	99	99	99	99	1	99	99	99	2	3	3	2	2	2	3	2	2	2	2	2	3	1	3	2	2	3	2	2
100	1419	1	2	6	2	74	4	99	1	5	2	0	0	1	1	1	1	99	99	99	99	99	99	99	99	1	99	99	99	2	2	1	2	2	2	1	2	2	2	2	2	2	2	2	2	2	2	2	2
101	1426	1	2	6	2	70	5	99	99	3	2	1	1	1	1	1	1	99	99	99	99	99	99	99	99	1	99	99	99	2	2	1	2	2	2	1	2	2	2	2	2	2	2	2	2	2	2	2	2
102	1881	1	1	6	2	70	4	99	2	3	2	1	1	1	1	1	1	99	99	99	99	99	99	99	99	1	99	99	99	2	1	1	2	2	2	1	2	2	2	2	2	1	1	2	2	2	2	2	2
103	734	1	2	5	2	49	2	99	99	3	1	0	0	1	1	1	1	99	99	99	99	99	99	99	99	1	99	99	99	2	1	3	2	2	2	3	2	2	2	2	2	1	3	3	2	2	2	2	2
104	2175	1	1	6	2	69	4	99	2	3	2	1	0	1	1	1	1	99	99	99	99	99	99	99	99	1	99	99	99	2	1	3	2	2	2	3	2	2	2	2	2	2	3	1	2	2	2	2	2
105	998	1	2	4	1	41	4	99	1	3	2	1	1	1	1	0	0	1	1	1	1	99	99	99	99	99	99	1	99	99	99	99	99	99	99	99	99	99	99	99	99	99	99	99	99	99	99	99	99
106	3010	1	2	6	2	73	3	2	99	5	2	0	0	1	1	1	1	99	99	99	99	99	99	99	99	1	99	99	99	2	1	2	2	2	2	1	2	2	2	2	2	2	2	1	2	2	2	2	2
107	1013	1	2	6	2	72	1	99	99	5	2	0	0	0	1	0	0	99	0	99	1	99	99	99	99	99	99	1	99	99	99	99	99	99	99	99	99	99	99	99	99	99	99	99	99	99	99	99	99
108	909	1	2	6	2	73	4	99	1	5	2	0	0	1	1	1	1	99	99	99	99	99	99	99	99	1	99	99	99	2	1	2	2	2	2	1	2	2	2	2	2	2	2	2	1	2	2	2	2
109	1058	1	1	5	2	47	4	99	1	5	2	1	1	1	1	0	0	1	1	1	1	99	99	99	99	99	99	1	99	99	99	99	99	99	99	99	99	99	99	99	99	99	99	99	99	99	99	99	99
110	2038	1	2	6	2	65	1	99	99	5	2	1	1	1	1	1	1	99	99	99	99	99	99	99	99	1	99	99	99	2	2	2	2	2	2	1	2	2	2	2	2	2	1	2	2	2	2	2	2
111	1280	1	2	4	1	42	1	99	99	5	2	0	0	1	1	0	0	1	1	1	0	99	99	99	99	99	99	1	99	99	99	99	99	99	99	99	99	99	99	99	99	99	99	99	99	99	99	99	99
112	1211	1	1	4	1	43	4	99	1	5	2	0	0	1	1	0	0	1	1	1	1	99	99	99	99	99	99	1	99	99	99	99	99	99	99	99	99	99	99	99	99	99	99	99	99	99	99	99	99
113	1236	1	2	6	2	73	4	99	1	5	2	1	1	1	1	1	1	99	99	99	99	99	99	99	99	1	99	99	99	2	1	3	2	2	2	1	3	2	2	2	2	1	1	1	3	3	2	2	2
114	2799	1	1	6	2	70	4	99	2	5	6	0	0	1	1	1	1	99	99	99	99	99	99	99	99	1	99	99	99	2	1	3	2	2	2	3	2	2	2	2	1	2	2	3	2	2	1	2	2
115	1024	1	1	6	2	72	4	99	2	3	6	0	0	0	0	1	1	99	99	99	99	99	99	99	99	99	1	99	99	2	1	2	2	2	2	1	2	2	2	2	2	2	1	2	2	2	2	2	2
116	1924	1	1	3	1	33	1	99	99	5	2	1	1	1	1	0	0	1	1	1	1	99	99	99	99	99	99	1	99	99	99	99	99	99	99	99	99	99	99	99	99	99	99	99	99	99	99	99	99
117	1507	1	1	6	2	69	3	2	99	5	5	0	0	1	1	1	1	99	99	99	99	99	99	99	99	1	99	99	99	2	3	2	2	2	2	3	2	2	2	2	2	2	2	2	2	2	1	2	2
118	2345	1	2	6	2	72	3	2	99	3	2	0	0	1	1	1	1	99	99	99	99	99	99	99	99	1	99	99	99	2	1	1	1	1	3	1	2	2	2	2	1	1	1	3	2	2	2	2	2
119	2379	1	1	6	2	68	4	99	2	4	6	1	1	1	1	1	1	99	99	99	99	99	99	99	99	1	99	99	99	1	1	3	2	2	2	3	2	2	2	2	2	1	1	2	2	2	2	2	2
120	5093	1	1	3	1	28	3	2	99	3	1	1	1	1	1	0	0	0	1	1	1	99	99	99	99	99	99	1	99	99	99	99	99	99	99	99	99	99	99	99	99	99	99	99	99	99	99	99	99
121	1142	1	1	6	2	70	1	99	99	3	6	0	0	1	1	1	1	99	99	99	99	99	99	99	99	1	99	99	99	2	1	1	2	2	2	1	2	2	2	2	2	1	2	1	2	2	2	2	2
122	946	1	1	5	2	50	2	99	99	5	2	0	0	1	1	0	0	1	1	1	1	99	99	99	99	99	99	1	99	99	99	99	99	99	99	99	99	99	99	99	99	99	99	99	99	99	99	99	99
123	1131	1	1	6	2	61	1	99	99	5	2	0	0	1	1	1	1	99	99	99	99	99	99	99	99	1	99	99	99	2	2	2	2	2	2	2	2	2	2	2	2	2	2	2	2	2	2	2	2
124	1079	1	1	6	2	69	5	99	99	3	2	0	0	1	1	1	1	99	99	99	99	99	99	99	99	1	99	99	99	2	2	2	2	2	2	1	2	2	2	2	2	2	1	2	2	2	2	2	2
125	1382	1	1	6	2	74	3	1	99	3	6	0	0	1	1	1	1	99	99	99	99	99	99	99	99	1	99	99	99	2	2	2	2	2	2	3	2	2	2	2	2	2	2	3	2	3	2	2	2
126	1260	1	2	6	3	77	5	99	99	3	2	0	0	0	0	1	1	99	99	99	99	99	99	99	99	99	1	99	99	2	1	3	2	3	2	3	2	2	2	2	2	3	3	3	2	3	2	2	2
127	2397	1	2	3	1	34	1	99	99	3	1	1	1	1	1	0	0	1	1	1	1	99	99	99	99	99	99	1	99	99	99	99	99	99	99	99	99	99	99	99	99	99	99	99	99	99	99	99	99
128	4355	1	2	6	2	75	2	99	99	3	2	1	1	1	1	1	1	99	99	99	99	99	99	99	99	1	99	99	99	2	2	2	2	2	2	3	2	2	2	2	2	2	1	2	2	2	1	2	2
129	1325	1	1	6	2	76	3	1	99	3	2	0	0	1	1	1	1	99	99	99	99	99	99	99	99	1	99	99	99	2	1	3	2	2	2	2	2	2	2	2	2	2	2	2	2	2	2	2	2
130	724	1	1	6	2	56	2	99	99	5	1	0	1	1	1	1	1	99	99	99	99	99	99	99	99	1	99	99	99	2	2	1	2	2	2	1	2	2	2	2	2	2	1	2	2	2	2	2	2
131	1013	1	1	5	2	48	1	99	99	5	2	0	0	1	0	0	0	1	99	0	99	99	99	99	99	99	99	1	99	99	99	99	99	99	99	99	99	99	99	99	99	99	99	99	99	99	99	99	99
132	928	1	2	6	3	78	3	1	99	5	2	0	0	0	1	1	1	99	99	99	99	99	99	99	99	1	99	99	99	3	1	3	1	3	2	1	2	2	2	2	2	3	3	3	3	3	2	2	2
133	986	1	2	6	2	72	1	99	99	5	2	0	0	0	0	1	1	99	99	99	99	99	99	99	99	99	1	99	99	3	3	3	3	3	3	3	3	3	3	2	2	3	3	3	3	3	3	3	3
134	393	1	2	4	1	41	2	99	99	3	1	0	0	1	1	0	0	1	1	0	0	99	99	99	99	99	99	1	99	99	99	99	99	99	99	99	99	99	99	99	99	99	99	99	99	99	99	99	99
135	365	1	2	5	2	47	5	99	99	3	3	1	0	0	0	0	0	99	99	99	99	1	99	0	99	99	99	99	1	99	99	99	99	99	99	99	99	99	99	99	99	99	99	99	99	99	99	99	99
136	877	1	2	6	2	56	2	99	99	2	2	0	0	0	0	1	1	99	99	99	99	99	99	99	99	99	1	99	99	2	2	2	2	2	2	2	2	2	2	2	2	2	2	2	2	2	2	2	2
137	2144	1	1	6	2	72	3	1	99	3	5	0	0	1	1	1	1	99	99	99	99	99	99	99	99	1	99	99	99	2	1	3	2	2	2	3	2	2	2	2	2	1	1	2	2	3	1	2	2
138	1059	1	1	6	2	58	1	99	99	2	3	0	0	0	1	1	1	99	99	99	99	99	99	99	99	1	99	99	99	2	1	2	2	2	2	3	2	2	2	2	2	3	3	2	2	2	2	2	2
139	1620	1	2	6	3	77	3	1	99	5	2	0	1	1	1	1	1	99	99	99	99	99	99	99	99	1	99	99	99	2	1	1	2	2	1	1	2	2	2	2	2	2	2	1	2	2	2	2	2
140	1374	1	1	6	2	70	4	99	2	3	6	0	0	1	1	1	1	99	99	99	99	99	99	99	99	1	99	99	99	2	2	2	2	2	2	2	2	2	2	2	2	2	2	2	2	2	2	2	2
141	438497	1	2	5	2	49	3	1	99	3	2	0	0	1	1	0	0	1	1	1	1	99	99	99	99	99	99	1	99	99	99	99	99	99	99	99	99	99	99	99	99	99	99	99	99	99	99	99	99
142	8432	1	2	5	2	50	1	99	99	5	2	1	1	1	1	0	0	1	1	1	1	99	99	99	99	99	99	1	99	99	99	99	99	99	99	99	99	99	99	99	99	99	99	99	99	99	99	99	99
143	11002	1	2	4	1	38	1	99	99	5	1	0	0	1	1	0	0	1	1	1	1	99	99	99	99	99	99	1	99	99	99	99	99	99	99	99	99	99	99	99	99	99	99	99	99	99	99	99	99
144	914	1	1	6	2	70	4	99	2	3	6	0	0	1	1	1	1	99	99	99	99	99	99	99	99	1	99	99	99	2	2	3	2	3	3	2	3	2	2	2	2	3	3	3	2	2	2	2	2
145	2683	1	2	6	2	55	1	99	99	3	3	0	0	1	1	0	0	0	1	1	0	99	99	99	99	99	99	1	99	99	99	99	99	99	99	99	99	99	99	99	99	99	99	99	99	99	99	99	99
146	723	1	1	3	1	33	1	99	99	3	2	0	0	1	1	0	0	1	1	1	1	99	99	99	99	99	99	1	99	99	99	99	99	99	99	99	99	99	99	99	99	99	99	99	99	99	99	99	99
147	1210	1	2	4	1	41	5	99	99	3	2	0	0	1	1	0	0	1	1	1	1	99	99	99	99	99	99	1	99	99	99	99	99	99	99	99	99	99	99	99	99	99	99	99	99	99	99	99	99
148	513	1	2	4	1	36	4	99	2	3	1	0	0	1	1	0	0	1	0	1	1	99	99	99	99	99	99	1	99	99	99	99	99	99	99	99	99	99	99	99	99	99	99	99	99	99	99	99	99
149	691	1	1	6	2	62	4	99	1	5	3	0	0	1	1	1	1	99	99	99	99	99	99	99	99	1	99	99	99	2	2	2	2	2	2	2	2	2	2	2	2	2	2	2	2	2	2	2	2
150	1344	1	1	6	2	72	3	2	99	3	6	0	0	1	1	1	1	99	99	99	99	99	99	99	99	1	99	99	99	2	2	1	2	2	2	1	2	2	2	2	2	1	1	2	2	2	1	2	2
151	5264	1	2	6	2	74	3	1	99	5	6	0	0	1	1	1	1	99	99	99	99	99	99	99	99	1	99	99	99	2	3	3	2	2	2	3	2	2	2	2	2	2	2	1	2	2	1	2	2
152	611	1	1	6	2	62	5	99	99	5	2	1	1	1	1	1	1	99	99	99	99	99	99	99	99	1	99	99	99	2	2	2	2	2	2	1	2	2	2	2	2	2	1	2	2	2	2	2	2
153	704	1	1	6	2	71	5	99	99	2	6	1	1	1	1	1	1	99	99	99	99	99	99	99	99	1	99	99	99	2	2	2	1	2	2	1	2	1	2	1	2	2	2	1	2	2	1	2	2
154	311	1	2	5	2	47	1	99	99	2	2	0	0	1	0	0	0	0	99	1	99	99	99	99	99	99	99	1	99	99	99	99	99	99	99	99	99	99	99	99	99	99	99	99	99	99	99	99	99
155	1029	1	2	6	2	73	3	2	99	5	2	0	0	1	1	1	1	99	99	99	99	99	99	99	99	1	99	99	99	2	1	1	3	3	3	1	2	2	2	2	2	1	1	3	3	3	2	2	2
156	617	1	1	6	2	63	3	1	99	2	6	1	1	1	1	1	1	99	99	99	99	99	99	99	99	1	99	99	99	2	3	3	2	2	2	2	2	2	2	2	2	2	2	2	2	2	2	2	2
157	1028	1	2	6	2	71	4	99	2	5	2	0	0	1	1	0	0	0	0	1	1	99	99	99	99	99	99	1	99	99	99	99	99	99	99	99	99	99	99	99	99	99	99	99	99	99	99	99	99
158	1235	1	2	6	2	71	1	99	99	3	2	0	0	1	0	1	1	99	99	99	99	99	99	99	99	1	99	99	99	2	2	2	2	2	2	2	2	2	2	2	2	2	3	3	2	2	2	2	2
159	1619	1	1	6	2	71	1	99	99	5	6	0	0	0	0	1	1	99	99	99	99	99	99	99	99	99	1	99	99	2	1	2	2	2	2	2	2	2	2	2	2	2	2	2	2	2	2	2	2
160	338	1	1	5	1	45	4	99	2	5	2	1	1	1	1	0	0	1	1	1	1	99	99	99	99	99	99	1	99	99	99	99	99	99	99	99	99	99	99	99	99	99	99	99	99	99	99	99	99
161	965	1	1	5	1	45	4	99	2	3	2	1	1	1	1	0	0	1	1	1	1	99	99	99	99	99	99	1	99	99	99	99	99	99	99	99	99	99	99	99	99	99	99	99	99	99	99	99	99
162	697	1	1	3	1	29	1	99	99	5	2	0	0	1	1	0	0	1	1	1	1	99	99	99	99	99	99	1	99	99	99	99	99	99	99	99	99	99	99	99	99	99	99	99	99	99	99	99	99
163	1254	1	2	3	1	33	1	99	99	3	1	1	1	1	1	0	0	1	1	1	1	99	99	99	99	99	99	1	99	99	99	99	99	99	99	99	99	99	99	99	99	99	99	99	99	99	99	99	99
164	425	1	2	4	1	35	3	1	99	2	1	1	1	0	0	0	0	99	99	99	99	1	1	1	1	99	99	99	1	99	99	99	99	99	99	99	99	99	99	99	99	99	99	99	99	99	99	99	99
165	1102	1	2	6	2	57	1	99	99	5	2	0	0	1	1	1	1	99	99	99	99	99	99	99	99	1	99	99	99	2	1	3	2	2	2	1	2	2	2	2	2	1	1	1	2	2	1	2	2
166	44309	1	1	2	1	23	5	99	99	3	1	1	1	0	0	0	0	99	99	99	99	1	1	1	1	99	99	99	1	99	99	99	99	99	99	99	99	99	99	99	99	99	99	99	99	99	99	99	99
167	896	1	1	3	1	32	4	99	1	5	1	1	1	1	1	0	0	0	0	1	1	99	99	99	99	99	99	1	99	99	99	99	99	99	99	99	99	99	99	99	99	99	99	99	99	99	99	99	99
168	366	1	1	5	2	47	1	99	99	3	2	0	0	1	0	0	0	0	99	1	99	99	99	99	99	99	99	1	99	99	99	99	99	99	99	99	99	99	99	99	99	99	99	99	99	99	99	99	99
169	2136	1	2	2	1	23	1	99	99	5	3	0	0	1	1	0	0	0	1	1	0	99	99	99	99	99	99	1	99	99	99	99	99	99	99	99	99	99	99	99	99	99	99	99	99	99	99	99	99
170	4994	1	1	6	2	67	1	99	99	5	2	0	0	1	0	1	1	99	99	99	99	99	99	99	99	1	99	99	99	2	1	3	2	2	2	1	2	2	2	2	2	3	1	3	2	2	2	2	2
171	1502	1	1	6	2	70	1	99	99	5	5	0	0	1	1	1	1	99	99	99	99	99	99	99	99	1	99	99	99	1	1	2	2	2	2	3	2	2	2	2	2	2	3	2	2	2	2	2	2
172	308	1	2	3	1	31	4	99	2	2	3	1	0	0	0	0	0	99	99	99	99	1	99	0	99	99	99	99	1	99	99	99	99	99	99	99	99	99	99	99	99	99	99	99	99	99	99	99	99
173	674	1	2	5	1	45	1	99	99	2	1	0	0	1	1	0	0	1	1	1	1	99	99	99	99	99	99	1	99	99	99	99	99	99	99	99	99	99	99	99	99	99	99	99	99	99	99	99	99
174	321035	1	1	6	2	75	3	2	99	2	2	0	0	0	0	1	1	99	99	99	99	99	99	99	99	99	1	99	99	3	2	3	3	3	3	3	3	3	3	3	3	3	3	3	3	3	3	3	3
175	374	1	2	2	1	21	1	99	99	2	3	0	0	1	0	0	0	0	99	1	99	99	99	99	99	99	99	1	99	99	99	99	99	99	99	99	99	99	99	99	99	99	99	99	99	99	99	99	99
176	613	1	2	4	1	39	4	99	2	5	2	1	0	1	1	0	0	1	1	1	1	99	99	99	99	99	99	1	99	99	99	99	99	99	99	99	99	99	99	99	99	99	99	99	99	99	99	99	99
177	2817	1	2	3	1	32	4	99	1	2	1	0	1	0	0	0	0	99	99	99	99	99	1	99	0	99	99	99	1	99	99	99	99	99	99	99	99	99	99	99	99	99	99	99	99	99	99	99	99
178	543	1	2	4	1	42	3	2	99	3	2	1	1	1	1	0	0	1	1	1	1	99	99	99	99	99	99	1	99	99	99	99	99	99	99	99	99	99	99	99	99	99	99	99	99	99	99	99	99
179	369	1	2	5	1	46	1	99	99	3	2	1	0	0	0	0	0	99	99	99	99	1	99	0	99	99	99	99	1	99	99	99	99	99	99	99	99	99	99	99	99	99	99	99	99	99	99	99	99
180	1325	1	1	6	2	69	3	1	99	3	3	0	0	0	0	1	1	99	99	99	99	99	99	99	99	99	1	99	99	2	1	1	2	2	2	1	2	2	2	2	2	1	1	2	2	2	2	2	2
181	1070	1	2	6	3	77	3	2	99	5	2	0	0	1	1	1	1	99	99	99	99	99	99	99	99	1	99	99	99	2	2	1	2	2	2	2	2	2	2	2	2	2	2	2	2	2	2	2	2
182	910	1	1	6	2	62	3	2	99	3	2	1	1	1	1	1	1	99	99	99	99	99	99	99	99	1	99	99	99	2	1	1	2	2	2	1	2	2	2	2	2	2	2	2	2	2	2	2	2
183	28273	1	2	4	1	35	4	99	1	3	2	1	1	1	1	0	0	1	1	0	0	99	99	99	99	99	99	1	99	99	99	99	99	99	99	99	99	99	99	99	99	99	99	99	99	99	99	99	99
184	685	1	1	6	2	63	1	99	99	3	2	1	1	1	0	1	1	99	99	99	99	99	99	99	99	1	99	99	99	2	2	2	2	2	2	2	2	2	2	2	2	2	1	1	2	1	2	2	2
185	413	1	2	5	2	48	3	2	99	3	2	0	0	1	1	0	0	1	1	1	1	99	99	99	99	99	99	1	99	99	99	99	99	99	99	99	99	99	99	99	99	99	99	99	99	99	99	99	99
186	1083	1	1	6	2	58	1	99	99	2	2	0	0	1	1	1	1	99	99	99	99	99	99	99	99	1	99	99	99	2	2	2	2	2	2	2	2	2	2	2	2	2	1	2	2	2	2	2	2
187	776	1	2	4	1	37	2	99	99	5	2	0	0	1	1	0	0	1	1	0	0	99	99	99	99	99	99	1	99	99	99	99	99	99	99	99	99	99	99	99	99	99	99	99	99	99	99	99	99
188	3002	1	2	6	2	75	3	1	99	3	6	0	0	1	0	1	1	99	99	99	99	99	99	99	99	1	99	99	99	2	1	3	2	2	2	3	2	2	2	2	2	2	1	1	2	2	2	2	2
189	1349	1	1	6	2	68	1	99	99	3	4	0	0	0	0	1	1	99	99	99	99	99	99	99	99	99	1	99	99	2	1	1	2	2	1	1	2	2	2	2	1	1	1	1	2	2	1	2	2
190	1767	1	2	5	2	54	4	99	1	5	1	0	0	1	1	0	0	1	1	1	1	99	99	99	99	99	99	1	99	99	99	99	99	99	99	99	99	99	99	99	99	99	99	99	99	99	99	99	99
191	333	1	1	5	2	53	2	99	99	5	6	0	0	1	1	1	1	99	99	99	99	99	99	99	99	1	99	99	99	2	2	2	2	2	2	2	2	2	2	2	2	2	2	2	2	2	2	2	2
192	1053	1	1	6	2	62	1	99	99	5	2	0	0	1	1	1	1	99	99	99	99	99	99	99	99	1	99	99	99	2	1	2	2	2	2	2	2	2	2	2	2	1	1	2	2	2	2	2	2
193	337	1	1	3	1	34	2	99	99	5	2	1	1	1	1	0	0	1	1	1	1	99	99	99	99	99	99	1	99	99	99	99	99	99	99	99	99	99	99	99	99	99	99	99	99	99	99	99	99
194	844	1	1	5	1	46	1	99	99	3	2	0	0	0	1	0	0	99	0	99	1	99	99	99	99	99	99	1	99	99	99	99	99	99	99	99	99	99	99	99	99	99	99	99	99	99	99	99	99
195	788	1	2	6	2	73	5	99	99	5	2	1	1	1	1	1	1	99	99	99	99	99	99	99	99	1	99	99	99	3	3	3	3	3	3	3	3	3	3	3	3	3	3	3	3	3	3	3	3
196	1751	1	2	6	2	75	1	99	99	5	2	0	0	0	1	0	0	99	0	99	1	99	99	99	99	99	99	1	99	99	99	99	99	99	99	99	99	99	99	99	99	99	99	99	99	99	99	99	99
197	1361	1	2	6	2	69	1	99	99	3	2	1	0	1	1	1	1	99	99	99	99	99	99	99	99	1	99	99	99	2	1	3	2	2	2	3	2	2	2	2	2	2	3	2	2	2	2	2	2
198	986	1	2	6	2	73	5	99	99	5	2	0	0	1	1	1	1	99	99	99	99	99	99	99	99	1	99	99	99	2	1	1	2	2	2	2	2	2	2	2	1	2	2	2	2	2	2	2	2
199	2080	1	1	6	2	74	4	99	2	3	2	0	0	0	0	1	1	99	99	99	99	99	99	99	99	99	1	99	99	2	1	2	1	2	2	1	2	2	2	2	1	2	2	2	2	2	2	2	2
200	714	1	2	3	1	28	2	99	99	3	2	1	1	1	0	0	0	0	99	1	99	99	99	99	99	99	99	1	99	99	99	99	99	99	99	99	99	99	99	99	99	99	99	99	99	99	99	99	99
201	588	1	1	3	1	32	3	2	99	5	2	0	0	1	0	0	0	1	99	1	99	99	99	99	99	99	99	1	99	99	99	99	99	99	99	99	99	99	99	99	99	99	99	99	99	99	99	99	99
202	1855	1	1	6	2	76	3	2	99	5	6	1	1	1	1	1	1	99	99	99	99	99	99	99	99	1	99	99	99	2	1	1	2	2	2	1	2	2	2	2	2	1	2	1	3	3	1	2	2
203	783	1	2	5	2	54	2	99	99	3	2	1	1	1	1	0	0	1	1	1	1	99	99	99	99	99	99	1	99	99	99	99	99	99	99	99	99	99	99	99	99	99	99	99	99	99	99	99	99
204	1583	1	2	6	2	73	1	99	99	5	6	0	0	0	1	1	1	99	99	99	99	99	99	99	99	1	99	99	99	2	1	1	2	2	2	1	2	2	2	2	2	2	2	2	2	2	2	2	2
205	1626	1	1	4	1	40	1	99	99	2	2	0	0	1	1	0	0	0	0	1	1	99	99	99	99	99	99	1	99	99	99	99	99	99	99	99	99	99	99	99	99	99	99	99	99	99	99	99	99
206	723	1	1	6	2	60	1	99	99	3	6	0	0	1	1	1	1	99	99	99	99	99	99	99	99	1	99	99	99	2	2	2	2	2	2	2	2	2	2	2	2	2	2	2	2	2	2	2	2
207	952573	1	2	6	2	72	4	99	1	5	2	0	0	1	1	1	1	99	99	99	99	99	99	99	99	1	99	99	99	2	2	3	2	2	2	3	2	2	2	2	2	2	2	2	2	3	2	2	2
208	1337	1	1	6	2	69	4	99	2	3	2	1	1	1	1	1	1	99	99	99	99	99	99	99	99	1	99	99	99	2	1	1	1	3	3	3	2	2	2	2	2	1	3	2	2	2	2	2	2
209	1013	1	2	6	2	73	2	99	99	3	6	0	1	1	1	1	1	99	99	99	99	99	99	99	99	1	99	99	99	2	1	1	2	3	3	3	1	2	2	2	2	1	1	1	3	3	3	2	3
210	1209	1	1	5	1	46	3	1	99	3	1	0	0	1	1	0	0	1	1	1	1	99	99	99	99	99	99	1	99	99	99	99	99	99	99	99	99	99	99	99	99	99	99	99	99	99	99	99	99
211	723	1	2	3	1	32	1	99	99	3	2	1	1	1	1	0	0	1	1	1	1	99	99	99	99	99	99	1	99	99	99	99	99	99	99	99	99	99	99	99	99	99	99	99	99	99	99	99	99
212	652	1	1	4	1	39	4	99	1	3	2	1	1	0	0	0	0	99	99	99	99	1	1	0	0	99	99	99	1	99	99	99	99	99	99	99	99	99	99	99	99	99	99	99	99	99	99	99	99
213	1206	1	2	6	2	57	1	99	99	5	2	0	0	0	0	1	1	99	99	99	99	99	99	99	99	99	1	99	99	2	1	2	2	2	2	2	2	2	2	2	2	2	2	3	2	2	2	2	2
214	1263	1	1	4	1	39	4	99	1	3	2	1	1	1	1	0	0	1	1	1	1	99	99	99	99	99	99	1	99	99	99	99	99	99	99	99	99	99	99	99	99	99	99	99	99	99	99	99	99
215	1158	1	1	4	1	41	1	99	99	3	2	0	0	1	1	0	0	1	1	1	1	99	99	99	99	99	99	1	99	99	99	99	99	99	99	99	99	99	99	99	99	99	99	99	99	99	99	99	99
216	534	1	2	3	1	34	3	2	99	3	3	1	0	0	0	0	0	99	99	99	99	1	99	0	99	99	99	99	1	99	99	99	99	99	99	99	99	99	99	99	99	99	99	99	99	99	99	99	99
217	1199	1	2	6	3	80	1	99	99	5	2	0	0	0	0	1	1	99	99	99	99	99	99	99	99	99	1	99	99	2	1	2	2	2	2	3	2	2	2	2	1	2	2	2	2	2	1	2	2
218	8719	1	1	4	1	38	4	99	1	5	6	0	0	1	1	0	0	0	1	1	0	99	99	99	99	99	99	1	99	99	99	99	99	99	99	99	99	99	99	99	99	99	99	99	99	99	99	99	99
219	365	1	2	3	1	29	1	99	99	5	2	0	0	0	1	0	0	99	1	99	0	99	99	99	99	99	99	1	99	99	99	99	99	99	99	99	99	99	99	99	99	99	99	99	99	99	99	99	99
220	1439	1	2	6	3	77	4	99	2	3	2	0	0	1	1	1	1	99	99	99	99	99	99	99	99	1	99	99	99	2	3	1	2	2	2	1	2	2	2	2	2	2	2	1	2	2	2	2	2
221	1054	1	1	6	2	56	2	99	99	5	2	0	0	1	1	0	0	1	1	1	1	99	99	99	99	99	99	1	99	99	99	99	99	99	99	99	99	99	99	99	99	99	99	99	99	99	99	99	99
222	1576	1	1	6	2	75	3	2	99	5	2	0	0	0	0	1	0	99	99	99	99	99	99	99	99	99	1	99	99	1	1	3	3	2	3	1	1	2	2	2	2	2	2	1	1	2	1	1	3
223	1710	1	1	6	2	64	1	99	99	2	6	1	1	1	1	1	0	99	99	99	99	99	99	99	99	1	99	99	99	2	1	2	2	2	2	2	2	2	2	2	2	2	2	2	2	2	1	2	2
224	1176	1	2	3	1	27	2	99	99	3	1	0	0	1	0	0	0	0	99	1	99	99	99	99	99	99	99	1	99	99	99	99	99	99	99	99	99	99	99	99	99	99	99	99	99	99	99	99	99
225	2459	1	1	5	2	47	1	99	99	5	2	1	1	1	1	0	0	1	1	1	1	99	99	99	99	99	99	1	99	99	99	99	99	99	99	99	99	99	99	99	99	99	99	99	99	99	99	99	99
226	634	1	1	3	1	34	4	99	2	5	2	1	1	1	1	0	0	1	1	1	1	99	99	99	99	99	99	1	99	99	99	99	99	99	99	99	99	99	99	99	99	99	99	99	99	99	99	99	99
227	1129	1	1	6	3	78	2	99	99	5	6	0	0	1	1	1	1	99	99	99	99	99	99	99	99	1	99	99	99	2	1	1	2	2	2	2	2	2	2	2	2	2	2	1	2	2	1	2	2
228	1471	1	1	3	1	29	1	99	99	5	3	1	1	1	1	0	0	1	1	1	1	99	99	99	99	99	99	1	99	99	99	99	99	99	99	99	99	99	99	99	99	99	99	99	99	99	99	99	99
229	810	1	1	6	2	70	1	99	99	5	6	0	0	1	1	1	1	99	99	99	99	99	99	99	99	1	99	99	99	2	1	3	2	2	2	3	2	2	2	2	2	2	1	3	2	2	2	2	2
230	1212	1	1	6	2	72	1	99	99	3	6	0	0	0	0	1	1	99	99	99	99	99	99	99	99	99	1	99	99	2	1	3	2	2	2	3	3	2	2	2	2	1	3	3	3	3	2	2	3
231	1709	1	1	6	2	74	3	1	99	4	5	0	0	1	1	1	1	99	99	99	99	99	99	99	99	1	99	99	99	1	1	1	1	3	2	1	2	1	2	2	2	1	1	3	1	2	1	2	2
232	1420	1	1	6	2	56	2	99	99	5	2	0	0	1	1	1	1	99	99	99	99	99	99	99	99	1	99	99	99	2	1	3	2	2	2	1	2	2	2	2	2	1	3	2	2	2	2	2	2
233	40839	1	1	6	2	57	1	99	99	3	2	1	0	1	1	0	0	1	1	1	1	99	99	99	99	99	99	1	99	99	99	99	99	99	99	99	99	99	99	99	99	99	99	99	99	99	99	99	99
234	839	1	1	6	2	65	1	99	99	5	2	0	0	0	0	1	1	99	99	99	99	99	99	99	99	99	1	99	99	1	2	1	2	2	2	1	2	2	2	2	2	2	1	1	2	2	2	2	2
235	723721	1	2	3	1	29	2	99	99	3	1	1	1	0	0	0	0	99	99	99	99	1	1	0	0	99	99	99	1	99	99	99	99	99	99	99	99	99	99	99	99	99	99	99	99	99	99	99	99
236	1999	1	1	5	2	50	4	99	1	3	2	0	0	1	0	0	0	1	99	1	99	99	99	99	99	99	99	1	99	99	99	99	99	99	99	99	99	99	99	99	99	99	99	99	99	99	99	99	99
237	803	1	1	5	2	48	1	99	99	5	2	0	0	1	1	0	0	1	1	1	1	99	99	99	99	99	99	1	99	99	99	99	99	99	99	99	99	99	99	99	99	99	99	99	99	99	99	99	99
238	9123	1	2	5	2	47	1	99	99	2	4	0	0	1	1	0	0	1	1	1	1	99	99	99	99	99	99	1	99	99	99	99	99	99	99	99	99	99	99	99	99	99	99	99	99	99	99	99	99
239	1414	1	2	5	2	54	1	99	99	5	4	1	0	1	1	1	1	99	99	99	99	99	99	99	99	1	99	99	99	2	1	1	2	2	2	1	2	2	2	2	2	2	1	1	2	2	3	2	2
240	11655	1	2	3	1	29	1	99	99	5	3	1	1	1	1	0	0	1	1	0	0	99	99	99	99	99	99	1	99	99	99	99	99	99	99	99	99	99	99	99	99	99	99	99	99	99	99	99	99
241	895	1	2	2	1	24	5	99	99	5	3	1	1	0	1	0	0	99	1	99	1	99	99	99	99	99	99	1	99	99	99	99	99	99	99	99	99	99	99	99	99	99	99	99	99	99	99	99	99
242	1130	1	2	6	2	66	1	99	99	3	5	1	1	1	1	1	1	99	99	99	99	99	99	99	99	1	99	99	99	2	3	3	2	2	2	3	2	2	2	2	2	2	3	3	2	2	1	2	2
243	1482	1	2	6	2	73	5	99	99	5	2	0	0	1	0	1	1	99	99	99	99	99	99	99	99	1	99	99	99	2	3	3	2	2	2	3	2	2	2	2	2	3	3	1	3	3	2	2	2
244	1811	1	2	4	1	37	1	99	99	5	1	0	0	1	1	0	0	1	1	0	0	99	99	99	99	99	99	1	99	99	99	99	99	99	99	99	99	99	99	99	99	99	99	99	99	99	99	99	99
245	514	1	2	3	1	30	1	99	99	3	1	1	1	1	1	0	0	1	1	1	1	99	99	99	99	99	99	1	99	99	99	99	99	99	99	99	99	99	99	99	99	99	99	99	99	99	99	99	99
246	425	1	2	4	1	37	1	99	99	5	2	1	1	1	1	0	0	1	1	1	1	99	99	99	99	99	99	1	99	99	99	99	99	99	99	99	99	99	99	99	99	99	99	99	99	99	99	99	99
247	889	1	2	3	1	25	4	99	2	2	1	0	0	1	1	0	0	1	1	1	1	99	99	99	99	99	99	1	99	99	99	99	99	99	99	99	99	99	99	99	99	99	99	99	99	99	99	99	99
248	691	1	2	5	2	54	1	99	99	2	1	0	0	1	1	1	1	99	99	99	99	99	99	99	99	1	99	99	99	2	2	1	2	2	2	2	2	2	2	2	2	2	2	1	2	2	1	2	2
249	900	1	2	6	3	85	5	99	99	3	3	0	0	1	0	1	1	99	99	99	99	99	99	99	99	1	99	99	99	2	1	2	2	2	2	2	2	2	2	2	2	2	2	2	2	1	2	2	2
250	471	1	1	6	3	88	1	99	99	3	6	1	1	1	1	1	1	99	99	99	99	99	99	99	99	1	99	99	99	2	2	3	2	2	2	3	2	2	2	2	2	2	3	3	2	2	2	2	2
251	1852	1	2	6	2	72	3	1	99	3	3	0	0	1	1	1	1	99	99	99	99	99	99	99	99	1	99	99	99	2	3	1	2	1	2	1	2	2	2	2	2	1	1	1	2	2	2	2	2
252	882	1	1	4	1	37	5	99	99	5	2	1	1	1	1	0	0	1	1	1	1	99	99	99	99	99	99	1	99	99	99	99	99	99	99	99	99	99	99	99	99	99	99	99	99	99	99	99	99
253	1133	1	1	6	2	76	1	99	99	3	2	1	0	1	0	1	1	99	99	99	99	99	99	99	99	1	99	99	99	2	3	3	2	2	2	3	2	2	2	2	1	2	1	1	2	2	2	2	2
254	1709	1	1	5	2	48	4	99	2	5	2	0	1	1	1	0	0	1	1	1	1	99	99	99	99	99	99	1	99	99	99	99	99	99	99	99	99	99	99	99	99	99	99	99	99	99	99	99	99
255	973	1	2	5	2	47	2	99	99	3	5	0	0	1	1	0	0	1	1	1	1	99	99	99	99	99	99	1	99	99	99	99	99	99	99	99	99	99	99	99	99	99	99	99	99	99	99	99	99
256	1593	1	2	6	2	57	1	99	99	3	3	0	0	1	1	1	1	99	99	99	99	99	99	99	99	1	99	99	99	2	1	2	2	2	2	1	2	1	2	2	2	2	2	3	2	2	1	2	2
257	896	1	1	6	2	57	2	99	99	3	2	0	0	1	1	1	1	99	99	99	99	99	99	99	99	1	99	99	99	2	1	2	2	2	2	2	2	2	2	2	2	3	3	3	2	2	2	2	2
258	1653	1	2	5	2	53	1	99	99	2	1	1	1	1	1	1	1	99	99	99	99	99	99	99	99	1	99	99	99	2	2	2	2	2	2	2	2	2	2	2	2	2	2	2	2	2	2	2	2
259	1740	1	1	6	2	65	5	99	99	5	3	1	0	1	1	1	1	99	99	99	99	99	99	99	99	1	99	99	99	2	1	2	1	2	2	3	2	2	2	2	1	2	1	1	2	2	1	2	2
260	1403	1	1	6	2	71	4	99	2	5	6	0	0	1	1	1	1	99	99	99	99	99	99	99	99	1	99	99	99	2	1	1	2	2	2	1	2	2	2	2	2	2	2	2	2	1	2	2	2
261	1860	1	1	5	1	45	1	99	99	4	2	1	1	1	0	0	0	1	99	0	99	99	99	99	99	99	99	1	99	99	99	99	99	99	99	99	99	99	99	99	99	99	99	99	99	99	99	99	99
262	6548	1	1	3	1	32	4	99	1	5	2	1	1	1	1	0	0	1	1	1	1	99	99	99	99	99	99	1	99	99	99	99	99	99	99	99	99	99	99	99	99	99	99	99	99	99	99	99	99
263	1957	1	2	6	3	84	4	99	2	5	6	0	0	0	1	1	1	99	99	99	99	99	99	99	99	1	99	99	99	2	2	2	1	2	2	1	2	1	2	2	2	1	1	2	2	2	1	2	2
264	1180	1	2	6	2	72	2	99	99	3	2	0	0	0	0	1	1	99	99	99	99	99	99	99	99	99	1	99	99	2	2	2	2	2	2	2	2	2	2	2	2	2	2	2	2	2	2	2	2
265	8603	1	1	6	2	73	5	99	99	4	2	1	1	1	1	1	1	99	99	99	99	99	99	99	99	1	99	99	99	2	1	1	2	2	2	1	2	2	2	2	2	1	1	1	2	2	2	2	2
266	1100	1	2	4	1	43	5	99	99	3	2	1	1	1	1	0	0	1	1	1	1	99	99	99	99	99	99	1	99	99	99	99	99	99	99	99	99	99	99	99	99	99	99	99	99	99	99	99	99
267	3126	1	2	6	2	71	1	99	99	3	2	1	1	1	1	1	1	99	99	99	99	99	99	99	99	1	99	99	99	2	2	3	2	2	2	3	2	2	2	2	2	2	3	1	2	2	1	2	2
268	1117	1	2	4	1	38	5	99	99	5	2	1	1	1	1	0	0	1	1	1	1	99	99	99	99	99	99	1	99	99	99	99	99	99	99	99	99	99	99	99	99	99	99	99	99	99	99	99	99
269	1197	1	2	6	2	73	3	1	99	2	2	0	0	1	0	1	1	99	99	99	99	99	99	99	99	1	99	99	99	2	1	3	2	2	2	3	2	2	2	2	1	3	3	2	2	2	2	2	2
270	1744	1	2	4	1	38	4	99	2	3	3	1	1	1	1	0	0	0	0	1	1	99	99	99	99	99	99	1	99	99	99	99	99	99	99	99	99	99	99	99	99	99	99	99	99	99	99	99	99
271	417282	1	2	3	1	25	4	99	2	3	1	1	1	1	1	0	0	0	0	1	1	99	99	99	99	99	99	1	99	99	99	99	99	99	99	99	99	99	99	99	99	99	99	99	99	99	99	99	99
272	672	1	1	6	2	55	1	99	99	3	2	1	1	1	1	0	1	99	99	99	99	99	99	99	99	1	99	99	99	99	99	99	99	99	99	99	99	99	99	99	99	99	99	99	99	99	99	99	99
273	2095	1	2	6	3	79	2	99	99	2	2	0	0	0	0	1	1	99	99	99	99	99	99	99	99	99	1	99	99	2	1	3	2	2	2	3	2	2	2	2	2	1	3	3	2	2	3	2	2
274	963	1	1	6	2	69	3	2	99	5	2	0	0	1	1	1	1	99	99	99	99	99	99	99	99	1	99	99	99	2	2	1	2	2	2	1	2	2	2	2	2	1	1	2	1	2	1	2	2
275	966	1	1	5	1	46	4	99	2	3	5	1	1	1	1	0	0	1	1	1	1	99	99	99	99	99	99	1	99	99	99	99	99	99	99	99	99	99	99	99	99	99	99	99	99	99	99	99	99
276	1743	1	2	6	2	74	5	99	99	5	5	1	0	1	1	1	1	99	99	99	99	99	99	99	99	1	99	99	99	2	3	2	2	2	2	3	2	2	2	2	2	3	3	2	2	3	2	2	2
277	1516	1	1	6	2	75	3	1	99	5	6	0	0	0	1	1	1	99	99	99	99	99	99	99	99	1	99	99	99	2	2	2	2	2	2	2	2	2	2	2	2	1	1	2	2	2	1	2	2
278	2949	1	2	5	1	45	3	1	99	5	2	1	1	1	1	0	0	1	1	1	1	99	99	99	99	99	99	1	99	99	99	99	99	99	99	99	99	99	99	99	99	99	99	99	99	99	99	99	99
279	1109	1	1	3	1	26	4	99	2	5	3	0	0	1	1	0	0	1	1	1	1	99	99	99	99	99	99	1	99	99	99	99	99	99	99	99	99	99	99	99	99	99	99	99	99	99	99	99	99
280	768	1	2	4	1	36	1	99	99	5	3	1	1	1	1	0	0	1	1	1	1	99	99	99	99	99	99	1	99	99	99	99	99	99	99	99	99	99	99	99	99	99	99	99	99	99	99	99	99
281	1489	1	1	5	2	54	3	1	99	4	1	0	0	1	1	1	1	99	99	99	99	99	99	99	99	1	99	99	99	2	2	2	2	2	2	2	2	2	2	2	2	2	2	2	2	2	2	2	2
282	2500	1	1	6	2	55	5	99	99	3	2	1	1	1	1	1	1	99	99	99	99	99	99	99	99	1	99	99	99	2	1	2	3	2	2	1	2	2	2	2	3	1	1	3	2	1	1	3	2
283	350	1	2	3	1	32	2	99	99	3	1	1	1	1	1	0	0	1	1	1	1	99	99	99	99	99	99	1	99	99	99	99	99	99	99	99	99	99	99	99	99	99	99	99	99	99	99	99	99
284	1392	1	2	6	2	75	1	99	99	3	2	0	0	1	0	1	1	99	99	99	99	99	99	99	99	1	99	99	99	2	3	3	2	2	2	3	2	2	2	2	2	3	3	3	2	3	2	2	3
285	561	1	1	5	2	47	1	99	99	3	2	0	0	1	1	0	0	0	1	1	0	99	99	99	99	99	99	1	99	99	99	99	99	99	99	99	99	99	99	99	99	99	99	99	99	99	99	99	99
286	953328	1	2	6	2	74	5	99	99	5	2	0	0	1	0	1	1	99	99	99	99	99	99	99	99	1	99	99	99	3	3	3	3	3	3	3	3	3	3	3	3	3	3	3	3	3	3	3	3
287	1423	1	1	6	2	73	3	2	99	5	6	0	0	1	1	1	1	99	99	99	99	99	99	99	99	1	99	99	99	2	3	2	2	2	2	2	2	2	2	2	2	2	3	2	2	2	2	2	2
288	1259	1	1	4	1	41	1	99	99	5	2	1	1	1	1	0	0	1	1	1	1	99	99	99	99	99	99	1	99	99	99	99	99	99	99	99	99	99	99	99	99	99	99	99	99	99	99	99	99
289	2090	1	1	6	2	73	5	99	99	5	2	0	0	1	1	1	1	99	99	99	99	99	99	99	99	1	99	99	99	2	1	1	2	2	2	1	2	2	2	2	2	1	1	2	2	2	2	2	2
290	1078	1	2	5	2	49	1	99	99	5	2	1	1	1	1	0	0	1	1	1	1	99	99	99	99	99	99	1	99	99	99	99	99	99	99	99	99	99	99	99	99	99	99	99	99	99	99	99	99
291	1086	1	1	6	2	70	1	99	99	5	2	0	0	1	1	1	1	99	99	99	99	99	99	99	99	1	99	99	99	2	1	1	1	2	2	1	2	1	2	2	2	2	1	1	2	2	2	2	2
292	316	1	1	5	2	50	3	2	99	3	5	0	1	0	0	0	0	99	99	99	99	99	1	99	0	99	99	99	1	99	99	99	99	99	99	99	99	99	99	99	99	99	99	99	99	99	99	99	99
293	529	1	2	3	1	33	3	2	99	3	2	0	1	1	1	0	0	1	1	1	1	99	99	99	99	99	99	1	99	99	99	99	99	99	99	99	99	99	99	99	99	99	99	99	99	99	99	99	99
294	534	1	1	3	1	31	3	2	99	5	3	1	1	1	1	0	0	1	1	1	1	99	99	99	99	99	99	1	99	99	99	99	99	99	99	99	99	99	99	99	99	99	99	99	99	99	99	99	99
295	1045	1	2	6	2	64	1	99	99	2	2	0	0	0	0	1	1	99	99	99	99	99	99	99	99	99	1	99	99	2	1	3	2	2	2	3	2	2	2	2	2	3	3	3	2	2	1	2	2
296	918	1	1	6	2	61	1	99	99	3	2	0	0	1	1	1	1	99	99	99	99	99	99	99	99	1	99	99	99	2	1	3	2	2	2	1	2	2	2	2	2	2	1	2	2	2	1	2	2
297	815454	1	1	5	2	53	2	99	99	5	2	0	0	1	0	0	0	0	99	1	99	99	99	99	99	99	99	1	99	99	99	99	99	99	99	99	99	99	99	99	99	99	99	99	99	99	99	99	99
298	1730	1	2	6	2	74	1	99	99	3	1	0	0	0	0	1	1	99	99	99	99	99	99	99	99	99	1	99	99	2	1	1	2	2	1	1	2	2	2	2	2	2	2	1	2	2	2	2	2
299	84197	1	2	3	1	27	3	1	99	3	2	1	1	1	1	0	0	1	1	1	1	99	99	99	99	99	99	1	99	99	99	99	99	99	99	99	99	99	99	99	99	99	99	99	99	99	99	99	99
300	1566	1	2	6	2	69	1	99	99	5	6	0	0	1	1	1	1	99	99	99	99	99	99	99	99	1	99	99	99	2	2	1	2	2	2	1	2	2	2	2	2	3	3	1	2	3	3	2	2
301	3064	1	2	4	1	42	2	99	99	5	2	0	0	1	1	0	0	1	1	1	1	99	99	99	99	99	99	1	99	99	99	99	99	99	99	99	99	99	99	99	99	99	99	99	99	99	99	99	99
302	770	1	1	6	2	70	5	99	99	3	2	0	0	0	0	1	1	99	99	99	99	99	99	99	99	99	1	99	99	2	1	1	2	2	2	1	2	2	2	2	1	1	1	1	2	1	2	2	2
303	1099	1	1	3	1	31	4	99	2	3	1	0	0	1	1	0	0	1	1	0	0	99	99	99	99	99	99	1	99	99	99	99	99	99	99	99	99	99	99	99	99	99	99	99	99	99	99	99	99
304	1241	1	1	5	2	50	5	99	99	2	2	1	1	1	1	0	0	1	1	1	1	99	99	99	99	99	99	1	99	99	99	99	99	99	99	99	99	99	99	99	99	99	99	99	99	99	99	99	99
305	1695	1	1	6	2	72	2	99	99	3	5	0	0	1	1	1	1	99	99	99	99	99	99	99	99	1	99	99	99	2	3	2	2	2	2	3	2	2	2	2	2	3	2	2	2	2	2	2	2
306	1728	1	2	6	2	74	5	99	99	5	2	0	0	1	1	1	1	99	99	99	99	99	99	99	99	1	99	99	99	2	1	1	2	2	2	1	2	2	2	2	1	2	1	1	2	2	2	2	2
307	822	1	2	6	2	73	3	1	99	5	2	0	0	1	0	1	1	99	99	99	99	99	99	99	99	1	99	99	99	2	1	1	1	2	2	3	3	2	2	2	1	3	3	1	3	3	3	2	2
308	1085	1	2	6	2	66	1	99	99	1	2	0	0	0	0	1	0	99	99	99	99	99	99	99	99	99	1	99	99	2	3	3	3	3	2	3	2	2	2	2	1	2	2	3	2	2	2	2	2
309	544	1	1	4	1	36	3	1	99	5	2	1	1	1	1	0	0	1	1	0	0	99	99	99	99	99	99	1	99	99	99	99	99	99	99	99	99	99	99	99	99	99	99	99	99	99	99	99	99
310	962	1	1	3	1	31	5	99	99	5	2	0	0	0	1	0	0	99	1	99	0	99	99	99	99	99	99	1	99	99	99	99	99	99	99	99	99	99	99	99	99	99	99	99	99	99	99	99	99
311	581	1	1	3	1	30	1	99	99	5	2	0	0	1	1	0	0	1	1	1	1	99	99	99	99	99	99	1	99	99	99	99	99	99	99	99	99	99	99	99	99	99	99	99	99	99	99	99	99
312	1800	1	1	6	2	65	1	99	99	5	6	0	0	1	1	1	1	99	99	99	99	99	99	99	99	1	99	99	99	2	1	3	2	2	1	3	2	2	2	2	1	3	3	3	2	3	2	2	2
313	1280	1	1	3	1	29	3	1	99	5	2	1	1	1	1	0	0	1	1	1	1	99	99	99	99	99	99	1	99	99	99	99	99	99	99	99	99	99	99	99	99	99	99	99	99	99	99	99	99
314	45655	1	1	5	2	49	1	99	99	5	2	0	0	1	1	0	0	1	1	1	1	99	99	99	99	99	99	1	99	99	99	99	99	99	99	99	99	99	99	99	99	99	99	99	99	99	99	99	99
315	1313	1	1	3	1	26	4	99	1	5	2	1	0	0	1	0	0	99	0	99	1	99	99	99	99	99	99	1	99	99	99	99	99	99	99	99	99	99	99	99	99	99	99	99	99	99	99	99	99
316	719	1	2	4	1	40	1	99	99	5	2	0	0	0	1	0	0	99	1	99	0	99	99	99	99	99	99	1	99	99	99	99	99	99	99	99	99	99	99	99	99	99	99	99	99	99	99	99	99
317	1095	1	1	6	2	71	4	99	1	3	2	0	0	1	0	1	1	99	99	99	99	99	99	99	99	1	99	99	99	2	1	1	2	3	3	1	2	2	2	2	3	1	1	3	3	3	2	2	2
318	839	1	1	6	3	80	3	1	99	3	6	0	0	0	0	1	1	99	99	99	99	99	99	99	99	99	1	99	99	2	1	3	2	2	2	1	2	2	2	2	1	2	3	2	2	2	2	2	2
319	1871	1	2	6	2	75	4	99	1	5	2	1	1	1	1	1	1	99	99	99	99	99	99	99	99	1	99	99	99	3	1	1	1	3	2	1	2	2	2	2	2	2	3	3	2	3	2	2	2
320	897	1	1	3	1	28	1	99	99	3	1	0	0	1	1	0	0	1	1	1	1	99	99	99	99	99	99	1	99	99	99	99	99	99	99	99	99	99	99	99	99	99	99	99	99	99	99	99	99
321	11831	1	2	3	1	26	4	99	1	5	2	1	1	1	1	0	0	1	1	1	1	99	99	99	99	99	99	1	99	99	99	99	99	99	99	99	99	99	99	99	99	99	99	99	99	99	99	99	99
322	330	1	1	4	1	42	1	99	99	3	2	0	0	1	1	0	0	1	1	1	1	99	99	99	99	99	99	1	99	99	99	99	99	99	99	99	99	99	99	99	99	99	99	99	99	99	99	99	99
323	1627	1	1	3	1	26	2	99	99	5	2	1	0	0	0	0	0	99	99	99	99	1	99	0	99	99	99	99	1	99	99	99	99	99	99	99	99	99	99	99	99	99	99	99	99	99	99	99	99
324	890	1	2	3	1	27	4	99	2	5	1	1	0	0	0	0	0	99	99	99	99	0	99	1	99	99	99	99	1	99	99	99	99	99	99	99	99	99	99	99	99	99	99	99	99	99	99	99	99
325	663	1	1	3	1	28	4	99	2	3	3	1	1	0	1	0	0	99	1	99	1	99	99	99	99	99	99	1	99	99	99	99	99	99	99	99	99	99	99	99	99	99	99	99	99	99	99	99	99
326	2034	1	1	6	2	71	4	99	2	5	2	0	0	1	1	1	1	99	99	99	99	99	99	99	99	1	99	99	99	2	2	2	2	2	2	2	2	2	2	2	2	2	1	2	2	2	2	2	2
327	1554	1	1	6	2	74	1	99	99	3	2	0	0	0	0	1	1	99	99	99	99	99	99	99	99	99	1	99	99	2	1	3	2	2	2	3	2	2	2	2	2	2	1	2	2	2	2	2	2
328	992	1	1	6	2	57	1	99	99	3	2	0	0	1	1	1	1	99	99	99	99	99	99	99	99	1	99	99	99	2	2	2	2	2	2	3	2	2	2	2	2	2	2	2	2	2	2	2	2
329	1335	1	2	6	2	74	3	2	99	5	2	0	0	1	1	1	1	99	99	99	99	99	99	99	99	1	99	99	99	2	1	1	2	2	2	1	2	2	2	2	2	1	1	1	1	2	3	3	3
330	2524	1	2	6	2	68	1	99	99	3	5	0	0	1	1	1	1	99	99	99	99	99	99	99	99	1	99	99	99	3	1	3	2	2	3	1	3	2	2	2	2	1	3	3	2	2	1	2	2
331	3287	1	2	3	1	28	1	99	99	5	1	0	0	1	1	0	0	1	1	1	1	99	99	99	99	99	99	1	99	99	99	99	99	99	99	99	99	99	99	99	99	99	99	99	99	99	99	99	99
332	1037	1	1	4	1	40	3	2	99	3	2	1	1	1	1	0	0	1	1	1	1	99	99	99	99	99	99	1	99	99	99	99	99	99	99	99	99	99	99	99	99	99	99	99	99	99	99	99	99
333	868	1	2	6	2	55	1	99	99	3	2	0	0	0	0	0	1	99	99	99	99	99	99	99	99	99	1	99	99	99	99	99	99	99	99	99	99	99	99	99	99	99	99	99	99	99	99	99	99
334	375	1	1	6	2	55	3	2	99	5	2	1	1	1	1	0	0	1	1	1	1	99	99	99	99	99	99	1	99	99	99	99	99	99	99	99	99	99	99	99	99	99	99	99	99	99	99	99	99
335	1031	1	1	6	2	69	5	99	99	5	1	0	0	1	0	1	1	99	99	99	99	99	99	99	99	1	99	99	99	3	1	3	2	2	2	3	2	2	2	2	2	3	3	1	2	2	1	2	2
336	1794	1	1	5	2	47	4	99	1	5	2	1	0	0	0	0	0	99	99	99	99	0	99	1	99	99	99	99	1	99	99	99	99	99	99	99	99	99	99	99	99	99	99	99	99	99	99	99	99
337	57334	1	2	6	2	72	5	99	99	5	2	0	0	1	1	1	1	99	99	99	99	99	99	99	99	1	99	99	99	3	3	3	2	2	2	3	3	2	2	2	2	3	1	1	1	3	3	1	2
338	977	1	1	6	2	70	5	99	99	5	5	0	0	1	0	1	1	99	99	99	99	99	99	99	99	1	99	99	99	2	2	1	2	2	2	1	2	2	2	2	2	2	1	1	2	2	1	2	2
339	1911	1	1	4	1	35	1	99	99	5	2	0	0	1	0	0	0	1	99	0	99	99	99	99	99	99	99	1	99	99	99	99	99	99	99	99	99	99	99	99	99	99	99	99	99	99	99	99	99
340	2660	1	2	6	2	75	5	99	99	3	2	0	0	1	1	1	1	99	99	99	99	99	99	99	99	1	99	99	99	2	1	1	2	2	2	1	2	2	2	2	2	1	1	2	1	2	1	2	2
341	1038	1	1	3	1	28	5	99	99	5	1	1	1	0	1	0	0	99	1	99	1	99	99	99	99	99	99	1	99	99	99	99	99	99	99	99	99	99	99	99	99	99	99	99	99	99	99	99	99
342	487	1	2	4	1	40	4	99	2	5	2	1	1	0	0	0	0	99	99	99	99	1	1	0	0	99	99	99	1	99	99	99	99	99	99	99	99	99	99	99	99	99	99	99	99	99	99	99	99
343	818	1	1	5	2	47	1	99	99	3	2	1	1	1	0	0	0	1	99	0	99	99	99	99	99	99	99	1	99	99	99	99	99	99	99	99	99	99	99	99	99	99	99	99	99	99	99	99	99
344	71211	1	2	6	3	77	5	99	99	4	2	0	0	1	1	1	1	99	99	99	99	99	99	99	99	1	99	99	99	2	1	1	1	2	2	1	2	2	2	2	2	2	1	2	1	2	1	2	2
345	982	1	1	5	2	54	4	99	1	2	2	0	0	1	1	0	0	1	1	1	1	99	99	99	99	99	99	1	99	99	99	99	99	99	99	99	99	99	99	99	99	99	99	99	99	99	99	99	99
346	635	1	2	3	1	27	1	99	99	3	1	0	0	1	1	0	0	1	1	1	1	99	99	99	99	99	99	1	99	99	99	99	99	99	99	99	99	99	99	99	99	99	99	99	99	99	99	99	99
347	721	1	2	5	2	48	4	99	1	3	2	0	0	1	1	0	0	1	1	1	1	99	99	99	99	99	99	1	99	99	99	99	99	99	99	99	99	99	99	99	99	99	99	99	99	99	99	99	99
348	860	1	2	3	1	25	3	2	99	3	1	1	1	0	0	0	0	99	99	99	99	0	1	1	0	99	99	99	1	99	99	99	99	99	99	99	99	99	99	99	99	99	99	99	99	99	99	99	99
349	12833	1	2	6	3	80	4	99	2	3	2	0	0	1	1	1	1	99	99	99	99	99	99	99	99	1	99	99	99	2	1	3	3	3	3	1	3	2	2	2	2	1	3	2	1	3	2	2	2
350	1923	1	1	6	2	74	1	99	99	3	2	0	0	1	0	1	1	99	99	99	99	99	99	99	99	1	99	99	99	2	1	1	2	2	2	2	2	2	2	2	2	2	2	2	2	2	2	2	2
351	888	1	2	4	1	39	3	2	99	5	3	0	0	1	0	0	0	1	99	0	99	99	99	99	99	99	99	1	99	99	99	99	99	99	99	99	99	99	99	99	99	99	99	99	99	99	99	99	99
352	1680	1	1	6	2	64	4	99	2	4	2	0	0	1	1	1	1	99	99	99	99	99	99	99	99	1	99	99	99	2	1	3	2	2	2	3	2	2	2	2	2	2	1	2	3	1	2	2	2
353	1260	1	1	6	2	63	1	99	99	3	2	0	0	1	1	1	1	99	99	99	99	99	99	99	99	1	99	99	99	2	1	1	2	2	2	1	2	2	2	2	2	2	3	1	2	2	2	2	2
354	1316	1	1	6	2	62	1	99	99	3	2	0	0	1	1	1	1	99	99	99	99	99	99	99	99	1	99	99	99	2	1	1	2	2	2	1	2	2	2	2	2	2	2	2	1	2	2	2	2
355	848	1	2	4	1	44	2	99	99	3	1	1	1	1	1	0	0	1	1	1	1	99	99	99	99	99	99	1	99	99	99	99	99	99	99	99	99	99	99	99	99	99	99	99	99	99	99	99	99
356	796	1	2	3	1	34	4	99	2	5	2	1	1	1	1	0	0	0	1	1	1	99	99	99	99	99	99	1	99	99	99	99	99	99	99	99	99	99	99	99	99	99	99	99	99	99	99	99	99
357	1578	1	2	6	2	72	4	99	2	5	6	0	0	1	1	1	1	99	99	99	99	99	99	99	99	1	99	99	99	2	3	1	3	3	3	1	2	2	2	2	2	2	2	1	3	3	2	2	2
358	861	1	1	6	2	73	2	99	99	3	6	0	0	0	0	1	1	99	99	99	99	99	99	99	99	99	1	99	99	2	3	1	2	2	1	1	3	2	2	2	2	3	1	1	3	3	3	3	3
359	551	1	1	3	1	29	2	99	99	3	3	1	0	0	0	0	0	99	99	99	99	0	99	1	99	99	99	99	1	99	99	99	99	99	99	99	99	99	99	99	99	99	99	99	99	99	99	99	99
360	613	1	1	2	1	22	3	1	99	3	1	1	0	0	0	0	0	99	99	99	99	0	99	1	99	99	99	99	1	99	99	99	99	99	99	99	99	99	99	99	99	99	99	99	99	99	99	99	99
361	16909	1	1	4	1	43	3	1	99	5	2	1	0	1	1	0	0	1	1	1	1	99	99	99	99	99	99	1	99	99	99	99	99	99	99	99	99	99	99	99	99	99	99	99	99	99	99	99	99
362	1166	1	2	4	1	36	1	99	99	3	2	1	1	1	1	0	0	1	1	1	1	99	99	99	99	99	99	1	99	99	99	99	99	99	99	99	99	99	99	99	99	99	99	99	99	99	99	99	99
363	1759	1	1	6	2	64	3	1	99	5	5	0	0	1	1	1	1	99	99	99	99	99	99	99	99	1	99	99	99	2	1	3	2	2	3	3	2	2	2	2	2	2	1	1	2	2	2	2	2
364	1204	1	1	5	2	48	2	99	99	5	2	0	0	1	1	0	0	1	1	1	1	99	99	99	99	99	99	1	99	99	99	99	99	99	99	99	99	99	99	99	99	99	99	99	99	99	99	99	99
365	2097	1	1	4	1	38	1	99	99	5	2	0	0	1	1	0	0	1	1	1	1	99	99	99	99	99	99	1	99	99	99	99	99	99	99	99	99	99	99	99	99	99	99	99	99	99	99	99	99
366	740	1	2	3	1	31	1	99	99	3	2	1	0	1	0	0	0	0	99	1	99	99	99	99	99	99	99	1	99	99	99	99	99	99	99	99	99	99	99	99	99	99	99	99	99	99	99	99	99
367	959	1	1	3	1	29	5	99	99	5	2	0	0	1	1	0	0	1	1	0	0	99	99	99	99	99	99	1	99	99	99	99	99	99	99	99	99	99	99	99	99	99	99	99	99	99	99	99	99
368	893	1	1	6	2	72	3	2	99	3	3	0	0	0	0	1	1	99	99	99	99	99	99	99	99	99	1	99	99	2	1	1	2	2	2	3	2	2	2	2	2	1	1	3	2	2	1	2	2
369	526	1	2	3	1	32	1	99	99	3	2	1	1	0	0	0	0	99	99	99	99	1	1	1	1	99	99	99	1	99	99	99	99	99	99	99	99	99	99	99	99	99	99	99	99	99	99	99	99
370	1150	1	2	6	2	55	1	99	99	4	5	0	0	1	1	1	1	99	99	99	99	99	99	99	99	1	99	99	99	2	2	1	2	2	2	1	2	2	2	2	2	1	2	1	2	2	1	2	2
371	1247	1	1	5	2	52	3	1	99	3	1	0	0	1	1	0	0	0	0	1	1	99	99	99	99	99	99	1	99	99	99	99	99	99	99	99	99	99	99	99	99	99	99	99	99	99	99	99	99
372	592	1	2	6	2	69	1	99	99	5	2	0	0	0	0	0	1	99	99	99	99	99	99	99	99	99	1	99	99	99	99	99	99	99	99	99	99	99	99	99	99	99	99	99	99	99	99	99	99
373	1505	1	2	4	1	35	3	2	99	3	1	1	1	1	1	0	0	0	1	1	1	99	99	99	99	99	99	1	99	99	99	99	99	99	99	99	99	99	99	99	99	99	99	99	99	99	99	99	99
374	515	1	1	4	1	38	4	99	1	3	2	1	0	0	0	0	0	99	99	99	99	1	99	1	99	99	99	99	1	99	99	99	99	99	99	99	99	99	99	99	99	99	99	99	99	99	99	99	99
375	3866	1	2	4	1	39	1	99	99	5	2	0	0	1	1	0	0	1	1	1	1	99	99	99	99	99	99	1	99	99	99	99	99	99	99	99	99	99	99	99	99	99	99	99	99	99	99	99	99
376	945	1	1	6	2	60	1	99	99	5	5	0	0	1	1	1	1	99	99	99	99	99	99	99	99	1	99	99	99	2	2	2	2	2	2	2	2	2	2	2	2	2	2	2	2	2	2	2	2
377	628	1	1	6	2	69	4	99	1	5	6	0	0	1	1	1	1	99	99	99	99	99	99	99	99	1	99	99	99	3	1	1	1	3	2	1	2	2	2	1	2	2	2	1	2	2	1	2	2
378	1376	1	1	6	2	73	5	99	99	5	1	0	0	1	1	1	1	99	99	99	99	99	99	99	99	1	99	99	99	2	1	1	2	2	2	1	2	2	2	2	2	1	1	1	2	2	1	2	2
379	1158	1	1	6	2	61	2	99	99	5	5	0	0	0	0	1	1	99	99	99	99	99	99	99	99	99	1	99	99	2	3	3	2	2	2	3	2	2	2	2	2	1	1	1	2	2	2	2	2
380	328506	1	1	6	2	72	2	99	99	2	2	0	0	1	1	1	1	99	99	99	99	99	99	99	99	1	99	99	99	2	1	2	2	2	3	3	2	2	2	2	2	2	2	2	2	2	2	2	2
381	665	1	2	6	2	55	1	99	99	3	5	0	0	1	0	1	0	99	99	99	99	99	99	99	99	1	99	99	99	2	1	1	2	2	2	1	2	2	2	2	2	2	2	1	2	2	2	2	2
382	68620	1	1	5	2	51	2	99	99	3	2	0	0	1	0	0	0	1	99	0	99	99	99	99	99	99	99	1	99	99	99	99	99	99	99	99	99	99	99	99	99	99	99	99	99	99	99	99	99
383	334	1	1	2	1	24	3	1	99	3	3	1	0	0	0	0	0	99	99	99	99	1	99	1	99	99	99	99	1	99	99	99	99	99	99	99	99	99	99	99	99	99	99	99	99	99	99	99	99
384	762	1	1	3	1	30	1	99	99	3	2	1	1	1	0	0	0	1	99	1	99	99	99	99	99	99	99	1	99	99	99	99	99	99	99	99	99	99	99	99	99	99	99	99	99	99	99	99	99
385	920	1	1	2	1	24	3	1	99	3	3	1	1	0	0	0	0	99	99	99	99	0	1	1	0	99	99	99	1	99	99	99	99	99	99	99	99	99	99	99	99	99	99	99	99	99	99	99	99
386	543	1	1	3	1	34	2	99	99	3	2	1	0	1	0	0	0	1	99	1	99	99	99	99	99	99	99	1	99	99	99	99	99	99	99	99	99	99	99	99	99	99	99	99	99	99	99	99	99
387	617042	1	1	5	2	51	2	99	99	3	2	0	0	1	1	0	0	0	0	1	1	99	99	99	99	99	99	1	99	99	99	99	99	99	99	99	99	99	99	99	99	99	99	99	99	99	99	99	99
388	952	1	2	6	2	67	1	99	99	5	2	1	1	1	1	1	1	99	99	99	99	99	99	99	99	1	99	99	99	2	1	1	2	2	2	1	2	2	2	2	2	2	2	1	2	2	2	2	2
389	1097	1	1	5	1	45	5	99	99	3	2	1	1	1	1	0	0	1	1	1	1	99	99	99	99	99	99	1	99	99	99	99	99	99	99	99	99	99	99	99	99	99	99	99	99	99	99	99	99
390	1088	1	2	2	1	24	3	2	99	4	2	1	1	1	1	0	0	1	1	1	1	99	99	99	99	99	99	1	99	99	99	99	99	99	99	99	99	99	99	99	99	99	99	99	99	99	99	99	99
391	1852	1	1	6	2	56	1	99	99	5	2	1	1	1	1	0	0	1	0	1	1	99	99	99	99	99	99	1	99	99	99	99	99	99	99	99	99	99	99	99	99	99	99	99	99	99	99	99	99
392	1419	1	1	4	1	35	3	2	99	3	1	0	0	1	0	0	0	1	99	0	99	99	99	99	99	99	99	1	99	99	99	99	99	99	99	99	99	99	99	99	99	99	99	99	99	99	99	99	99
393	1502	1	1	6	2	69	3	2	99	3	2	0	0	1	1	1	1	99	99	99	99	99	99	99	99	1	99	99	99	2	1	3	2	3	2	1	2	2	2	2	1	1	1	2	3	2	2	2	2
394	1628	1	1	6	2	71	1	99	99	3	6	0	1	1	0	1	1	99	99	99	99	99	99	99	99	1	99	99	99	2	1	1	2	2	2	1	2	2	2	2	2	1	1	3	2	2	2	2	2
395	2313	1	2	5	2	47	1	99	99	3	2	0	0	1	1	0	0	1	1	1	1	99	99	99	99	99	99	1	99	99	99	99	99	99	99	99	99	99	99	99	99	99	99	99	99	99	99	99	99
396	1067	1	2	4	1	38	5	99	99	5	1	1	1	0	1	0	0	99	1	99	0	99	99	99	99	99	99	1	99	99	99	99	99	99	99	99	99	99	99	99	99	99	99	99	99	99	99	99	99
397	3321	1	2	6	2	58	5	99	99	5	2	0	0	1	1	1	1	99	99	99	99	99	99	99	99	1	99	99	99	2	2	2	2	2	2	2	2	2	2	2	2	2	2	2	2	2	2	2	2
398	1992	1	2	4	1	40	1	99	99	5	2	0	0	1	1	0	0	0	0	1	1	99	99	99	99	99	99	1	99	99	99	99	99	99	99	99	99	99	99	99	99	99	99	99	99	99	99	99	99
399	771	1	1	6	2	62	1	99	99	2	4	1	1	1	0	0	0	1	99	0	99	99	99	99	99	99	99	1	99	99	99	99	99	99	99	99	99	99	99	99	99	99	99	99	99	99	99	99	99
400	1011	1	1	2	1	21	5	99	99	3	2	1	1	1	1	0	0	1	1	1	1	99	99	99	99	99	99	1	99	99	99	99	99	99	99	99	99	99	99	99	99	99	99	99	99	99	99	99	99
401	1350	1	2	6	2	74	1	99	99	3	2	0	0	1	1	1	1	99	99	99	99	99	99	99	99	1	99	99	99	2	3	2	1	3	3	2	2	2	2	2	2	3	3	2	3	2	2	2	2
402	1445	1	2	5	2	54	5	99	99	3	5	0	0	1	1	1	1	99	99	99	99	99	99	99	99	1	99	99	99	2	1	2	2	2	2	3	2	2	2	2	2	2	1	2	2	2	1	2	2
403	1454	1	2	6	2	67	1	99	99	5	2	0	0	1	1	1	1	99	99	99	99	99	99	99	99	1	99	99	99	2	1	3	2	2	2	1	2	2	2	2	2	2	1	2	2	2	2	2	2
404	1330	1	1	3	1	33	1	99	99	5	2	1	1	1	1	0	0	1	1	1	1	99	99	99	99	99	99	1	99	99	99	99	99	99	99	99	99	99	99	99	99	99	99	99	99	99	99	99	99
405	7058	1	2	6	2	75	3	2	99	5	2	0	0	1	1	1	1	99	99	99	99	99	99	99	99	1	99	99	99	1	1	1	1	3	3	3	2	2	2	2	2	2	2	2	1	2	2	2	2
406	4407	1	1	6	2	57	1	99	99	5	2	1	1	1	1	1	1	99	99	99	99	99	99	99	99	1	99	99	99	2	1	1	2	2	2	1	2	2	2	2	2	2	2	2	2	2	2	2	2
407	396	1	1	4	1	35	1	99	99	5	2	0	0	1	0	0	0	0	99	1	99	99	99	99	99	99	99	1	99	99	99	99	99	99	99	99	99	99	99	99	99	99	99	99	99	99	99	99	99
408	1379	1	1	6	2	71	4	99	1	3	3	0	0	1	0	1	1	99	99	99	99	99	99	99	99	1	99	99	99	2	3	3	1	1	2	2	2	2	2	2	1	2	2	1	2	2	1	2	2
409	773	1	2	5	2	54	1	99	99	2	2	0	0	1	1	0	1	99	99	99	99	99	99	99	99	1	99	99	99	99	99	99	99	99	99	99	99	99	99	99	99	99	99	99	99	99	99	99	99
410	958823	1	2	5	1	45	1	99	99	2	1	1	0	0	0	0	0	99	99	99	99	0	99	1	99	99	99	99	1	99	99	99	99	99	99	99	99	99	99	99	99	99	99	99	99	99	99	99	99
411	334	1	1	3	1	33	5	99	99	4	2	0	0	1	0	0	0	0	99	1	99	99	99	99	99	99	99	1	99	99	99	99	99	99	99	99	99	99	99	99	99	99	99	99	99	99	99	99	99
412	601	1	2	6	2	58	1	99	99	2	1	0	0	1	1	0	0	1	1	1	1	99	99	99	99	99	99	1	99	99	99	99	99	99	99	99	99	99	99	99	99	99	99	99	99	99	99	99	99
413	1286	1	2	6	2	70	4	99	1	2	2	0	0	1	1	1	1	99	99	99	99	99	99	99	99	1	99	99	99	2	1	3	2	2	2	1	2	2	2	2	2	1	1	2	2	2	2	2	2
414	913	1	2	3	1	31	4	99	1	1	2	0	0	1	1	0	0	1	1	0	0	99	99	99	99	99	99	1	99	99	99	99	99	99	99	99	99	99	99	99	99	99	99	99	99	99	99	99	99
415	1252	1	1	3	1	27	3	1	99	5	1	1	0	0	0	0	0	99	99	99	99	0	99	1	99	99	99	99	1	99	99	99	99	99	99	99	99	99	99	99	99	99	99	99	99	99	99	99	99
416	253890	1	1	4	1	37	1	99	99	3	2	0	0	1	1	0	0	1	1	1	1	99	99	99	99	99	99	1	99	99	99	99	99	99	99	99	99	99	99	99	99	99	99	99	99	99	99	99	99
417	2315	1	2	3	1	30	4	99	1	5	2	1	1	0	0	0	0	99	99	99	99	1	1	1	1	99	99	99	1	99	99	99	99	99	99	99	99	99	99	99	99	99	99	99	99	99	99	99	99
418	1291	1	1	6	2	75	2	99	99	3	6	0	0	0	0	1	1	99	99	99	99	99	99	99	99	99	1	99	99	2	1	1	2	2	2	1	2	2	2	2	2	2	2	2	2	2	2	2	2
419	1068	1	2	3	1	28	4	99	2	5	1	1	1	1	1	0	0	1	1	1	1	99	99	99	99	99	99	1	99	99	99	99	99	99	99	99	99	99	99	99	99	99	99	99	99	99	99	99	99
420	779	1	1	6	2	61	5	99	99	4	2	0	0	1	0	1	1	99	99	99	99	99	99	99	99	1	99	99	99	2	1	2	2	2	2	1	2	2	2	2	2	1	2	2	2	1	2	2	2
421	1818	1	2	6	2	74	2	99	99	3	5	1	1	1	1	1	1	99	99	99	99	99	99	99	99	1	99	99	99	2	1	1	2	2	2	1	2	2	2	2	2	1	1	1	2	2	2	2	2
422	621	1	1	4	1	35	1	99	99	5	2	0	0	1	1	0	0	1	1	1	1	99	99	99	99	99	99	1	99	99	99	99	99	99	99	99	99	99	99	99	99	99	99	99	99	99	99	99	99
423	1686	1	1	3	1	34	1	99	99	5	1	1	0	0	0	0	0	99	99	99	99	1	99	0	99	99	99	99	1	99	99	99	99	99	99	99	99	99	99	99	99	99	99	99	99	99	99	99	99
424	346	1	1	6	2	58	1	99	99	3	2	0	0	0	0	1	1	99	99	99	99	99	99	99	99	99	1	99	99	3	1	3	3	3	3	3	3	3	3	3	3	3	3	3	3	3	3	3	3
425	458	1	2	2	1	20	1	99	99	3	1	0	0	1	1	0	0	1	1	1	1	99	99	99	99	99	99	1	99	99	99	99	99	99	99	99	99	99	99	99	99	99	99	99	99	99	99	99	99
426	1199	1	1	6	2	70	5	99	99	5	2	0	0	1	1	1	1	99	99	99	99	99	99	99	99	1	99	99	99	2	1	2	2	2	2	2	2	2	2	2	2	2	2	2	2	2	2	2	2
427	710	1	2	6	2	72	3	1	99	5	2	0	0	1	1	1	1	99	99	99	99	99	99	99	99	1	99	99	99	2	1	1	2	2	2	1	2	2	2	2	1	1	1	1	2	2	2	1	2
428	1082	1	2	5	2	49	3	1	99	5	2	0	0	1	1	0	0	1	1	1	1	99	99	99	99	99	99	1	99	99	99	99	99	99	99	99	99	99	99	99	99	99	99	99	99	99	99	99	99
429	1291	1	2	6	2	70	1	99	99	3	2	0	0	1	1	1	1	99	99	99	99	99	99	99	99	1	99	99	99	2	2	2	2	2	2	3	2	2	2	2	2	2	1	2	2	2	2	2	2
430	1286	1	2	6	2	56	4	99	1	5	2	0	0	0	0	1	1	99	99	99	99	99	99	99	99	99	1	99	99	2	1	1	2	2	2	1	2	2	2	2	2	2	1	2	2	2	2	2	2
431	598	1	1	6	2	70	5	99	99	3	6	0	0	1	1	0	0	1	1	0	0	99	99	99	99	99	99	1	99	99	99	99	99	99	99	99	99	99	99	99	99	99	99	99	99	99	99	99	99
432	941	1	1	2	1	20	4	99	2	3	1	0	1	1	0	0	0	1	99	1	99	99	99	99	99	99	99	1	99	99	99	99	99	99	99	99	99	99	99	99	99	99	99	99	99	99	99	99	99
433	392	1	1	3	1	26	4	99	1	5	2	1	0	0	0	0	0	99	99	99	99	1	99	0	99	99	99	99	1	99	99	99	99	99	99	99	99	99	99	99	99	99	99	99	99	99	99	99	99
434	1316	1	1	4	1	37	1	99	99	5	2	1	1	1	1	0	0	1	1	1	1	99	99	99	99	99	99	1	99	99	99	99	99	99	99	99	99	99	99	99	99	99	99	99	99	99	99	99	99
435	774	1	2	5	2	54	4	99	1	3	2	0	0	1	1	1	1	99	99	99	99	99	99	99	99	1	99	99	99	2	1	2	2	2	2	1	2	2	2	2	2	2	2	1	2	2	2	2	2
436	560	1	2	4	1	44	2	99	99	3	2	0	0	1	0	0	0	1	99	0	99	99	99	99	99	99	99	1	99	99	99	99	99	99	99	99	99	99	99	99	99	99	99	99	99	99	99	99	99
437	1037	1	1	2	1	24	1	99	99	3	1	1	1	0	1	0	0	99	1	99	1	99	99	99	99	99	99	1	99	99	99	99	99	99	99	99	99	99	99	99	99	99	99	99	99	99	99	99	99
438	2262	1	1	6	2	71	1	99	99	4	2	1	0	1	1	1	1	99	99	99	99	99	99	99	99	1	99	99	99	2	3	3	2	2	2	3	2	2	2	2	2	1	1	2	2	2	1	2	2
439	376	1	1	3	1	25	3	2	99	1	2	1	0	0	0	0	0	99	99	99	99	1	99	0	99	99	99	99	1	99	99	99	99	99	99	99	99	99	99	99	99	99	99	99	99	99	99	99	99
440	331	1	2	2	1	24	1	99	99	2	1	0	0	0	1	0	0	99	1	99	0	99	99	99	99	99	99	1	99	99	99	99	99	99	99	99	99	99	99	99	99	99	99	99	99	99	99	99	99
441	356	1	1	3	1	34	3	1	99	5	2	0	0	1	0	0	0	1	99	1	99	99	99	99	99	99	99	1	99	99	99	99	99	99	99	99	99	99	99	99	99	99	99	99	99	99	99	99	99
442	1881	1	1	5	2	48	1	99	99	2	2	1	0	0	0	0	0	99	99	99	99	1	99	0	99	99	99	99	1	99	99	99	99	99	99	99	99	99	99	99	99	99	99	99	99	99	99	99	99
443	2590	1	2	6	2	75	4	99	2	5	2	0	0	1	1	1	1	99	99	99	99	99	99	99	99	1	99	99	99	2	3	3	2	2	2	3	2	2	2	2	2	2	1	1	2	2	2	2	2
444	1077	1	1	2	1	24	4	99	1	2	3	0	0	1	1	0	0	1	1	1	1	99	99	99	99	99	99	1	99	99	99	99	99	99	99	99	99	99	99	99	99	99	99	99	99	99	99	99	99
445	1018	1	2	3	1	29	3	1	99	3	1	0	0	1	0	0	0	1	99	0	99	99	99	99	99	99	99	1	99	99	99	99	99	99	99	99	99	99	99	99	99	99	99	99	99	99	99	99	99
446	1141	1	1	3	1	26	1	99	99	5	2	1	1	1	1	0	0	1	1	1	1	99	99	99	99	99	99	1	99	99	99	99	99	99	99	99	99	99	99	99	99	99	99	99	99	99	99	99	99
447	1054	1	2	5	2	47	5	99	99	5	2	0	0	1	1	0	0	1	1	1	1	99	99	99	99	99	99	1	99	99	99	99	99	99	99	99	99	99	99	99	99	99	99	99	99	99	99	99	99
448	918	1	1	4	1	35	1	99	99	5	2	1	1	1	1	0	0	1	1	1	0	99	99	99	99	99	99	1	99	99	99	99	99	99	99	99	99	99	99	99	99	99	99	99	99	99	99	99	99
449	1249	1	2	5	1	45	1	99	99	2	1	1	1	1	1	0	0	1	1	1	1	99	99	99	99	99	99	1	99	99	99	99	99	99	99	99	99	99	99	99	99	99	99	99	99	99	99	99	99
450	1920	1	2	6	2	70	2	99	99	3	2	0	0	1	1	1	1	99	99	99	99	99	99	99	99	1	99	99	99	2	1	3	2	2	2	3	2	2	2	2	2	1	1	2	2	3	2	2	2
451	1236	1	1	3	1	30	1	99	99	5	3	1	1	1	1	0	0	1	1	1	1	99	99	99	99	99	99	1	99	99	99	99	99	99	99	99	99	99	99	99	99	99	99	99	99	99	99	99	99
452	887	1	1	5	2	51	1	99	99	2	2	1	1	1	1	1	0	99	99	99	99	99	99	99	99	1	99	99	99	2	1	1	2	2	2	1	2	2	2	2	2	1	1	2	2	3	2	2	2
453	1582	1	2	4	1	38	1	99	99	1	1	0	0	1	0	0	0	1	99	1	99	99	99	99	99	99	99	1	99	99	99	99	99	99	99	99	99	99	99	99	99	99	99	99	99	99	99	99	99
454	1278	1	1	2	1	22	4	99	2	4	3	0	0	1	1	0	0	0	1	1	1	99	99	99	99	99	99	1	99	99	99	99	99	99	99	99	99	99	99	99	99	99	99	99	99	99	99	99	99
455	1172	1	1	3	1	27	3	1	99	3	2	0	0	1	1	0	0	1	1	1	1	99	99	99	99	99	99	1	99	99	99	99	99	99	99	99	99	99	99	99	99	99	99	99	99	99	99	99	99
456	558	1	1	2	1	22	5	99	99	5	1	0	0	1	0	0	0	1	99	1	99	99	99	99	99	99	99	1	99	99	99	99	99	99	99	99	99	99	99	99	99	99	99	99	99	99	99	99	99
457	51128	1	1	5	2	48	1	99	99	3	5	0	0	1	1	0	0	1	1	1	1	99	99	99	99	99	99	1	99	99	99	99	99	99	99	99	99	99	99	99	99	99	99	99	99	99	99	99	99
458	403	1	2	2	1	24	2	99	99	5	3	1	1	0	0	0	0	99	99	99	99	1	1	1	1	99	99	99	1	99	99	99	99	99	99	99	99	99	99	99	99	99	99	99	99	99	99	99	99
459	1316	1	2	5	2	51	4	99	1	3	2	0	0	1	1	1	1	99	99	99	99	99	99	99	99	1	99	99	99	2	1	1	2	2	2	1	2	2	2	2	2	1	1	1	2	2	1	2	2
460	1185	1	1	6	2	73	3	2	99	5	1	0	0	1	1	1	1	99	99	99	99	99	99	99	99	1	99	99	99	2	1	1	2	2	1	1	2	2	2	2	1	2	2	1	2	2	2	2	2
461	1197	1	2	6	2	62	3	2	99	3	2	0	0	1	1	1	1	99	99	99	99	99	99	99	99	1	99	99	99	2	2	1	2	2	2	1	2	2	2	2	2	2	1	2	2	1	2	2	2
462	1322	1	2	6	2	71	1	99	99	3	2	0	0	1	0	1	1	99	99	99	99	99	99	99	99	1	99	99	99	2	1	1	2	2	2	1	2	2	2	2	2	2	1	2	2	2	2	2	2
463	829	1	2	6	2	64	3	2	99	3	2	1	1	1	1	1	1	99	99	99	99	99	99	99	99	1	99	99	99	2	1	2	2	2	2	1	2	2	2	2	2	1	1	1	2	2	2	2	2
464	1625	1	1	6	2	62	3	2	99	5	6	0	0	1	1	1	1	99	99	99	99	99	99	99	99	1	99	99	99	2	2	1	2	2	2	1	2	2	2	2	2	1	1	2	2	2	1	2	2
465	40712	1	2	5	2	52	1	99	99	5	2	1	1	1	1	0	1	99	99	99	99	99	99	99	99	1	99	99	99	99	99	99	99	99	99	99	99	99	99	99	99	99	99	99	99	99	99	99	99
466	1216	1	1	4	1	38	2	99	99	5	2	0	0	1	0	0	0	0	99	1	99	99	99	99	99	99	99	1	99	99	99	99	99	99	99	99	99	99	99	99	99	99	99	99	99	99	99	99	99
467	818	1	2	5	1	45	1	99	99	1	1	0	0	1	0	0	0	0	99	1	99	99	99	99	99	99	99	1	99	99	99	99	99	99	99	99	99	99	99	99	99	99	99	99	99	99	99	99	99
468	1792	1	1	6	2	70	1	99	99	3	2	0	0	1	1	1	1	99	99	99	99	99	99	99	99	1	99	99	99	2	1	3	2	2	2	3	2	2	2	2	2	2	1	2	2	2	2	2	2
469	1145	1	1	4	1	39	1	99	99	3	2	0	0	1	0	0	0	0	99	1	99	99	99	99	99	99	99	1	99	99	99	99	99	99	99	99	99	99	99	99	99	99	99	99	99	99	99	99	99
470	1153	1	2	4	1	42	4	99	1	5	2	1	1	1	1	0	0	1	1	1	1	99	99	99	99	99	99	1	99	99	99	99	99	99	99	99	99	99	99	99	99	99	99	99	99	99	99	99	99
471	2569	1	1	6	2	75	4	99	2	5	1	0	0	1	1	1	1	99	99	99	99	99	99	99	99	1	99	99	99	2	1	3	2	3	2	1	2	2	2	2	2	3	1	2	1	2	2	2	2
472	781957	1	2	5	2	51	1	99	99	3	2	1	1	0	1	0	0	99	0	99	1	99	99	99	99	99	99	1	99	99	99	99	99	99	99	99	99	99	99	99	99	99	99	99	99	99	99	99	99
473	1321	1	2	6	2	75	3	2	99	5	5	0	0	0	0	1	1	99	99	99	99	99	99	99	99	99	1	99	99	2	1	2	2	2	2	1	2	2	2	2	2	2	3	2	2	2	2	3	2
474	1454	1	2	4	1	39	3	2	99	5	2	0	0	1	1	0	0	1	1	0	0	99	99	99	99	99	99	1	99	99	99	99	99	99	99	99	99	99	99	99	99	99	99	99	99	99	99	99	99
475	1327	1	2	2	1	20	2	99	99	3	3	1	1	1	1	0	0	1	1	0	0	99	99	99	99	99	99	1	99	99	99	99	99	99	99	99	99	99	99	99	99	99	99	99	99	99	99	99	99
476	967	1	2	6	2	59	1	99	99	3	2	0	1	1	1	1	1	99	99	99	99	99	99	99	99	1	99	99	99	2	3	3	2	2	2	2	2	2	2	2	2	2	2	2	2	2	2	2	2
477	2440	1	1	5	2	50	3	2	99	5	2	1	1	1	1	0	0	1	1	1	1	99	99	99	99	99	99	1	99	99	99	99	99	99	99	99	99	99	99	99	99	99	99	99	99	99	99	99	99
478	2442	1	1	6	2	61	2	99	99	3	4	0	0	0	0	1	1	99	99	99	99	99	99	99	99	99	1	99	99	2	2	2	2	2	2	2	2	2	2	2	2	2	2	2	2	2	2	2	2
479	1062	1	1	4	1	40	1	99	99	4	2	0	0	1	1	0	0	1	1	0	0	99	99	99	99	99	99	1	99	99	99	99	99	99	99	99	99	99	99	99	99	99	99	99	99	99	99	99	99
480	709	1	2	6	2	73	5	99	99	5	1	0	0	1	1	1	1	99	99	99	99	99	99	99	99	1	99	99	99	2	2	2	2	2	2	2	2	2	2	2	2	2	2	2	2	2	2	2	2
481	1321	1	1	6	2	70	5	99	99	5	2	1	0	1	1	1	1	99	99	99	99	99	99	99	99	1	99	99	99	2	1	1	2	2	2	1	2	2	2	2	2	1	1	1	1	2	2	2	2
482	791	1	1	6	2	76	1	99	99	5	2	0	0	0	0	0	1	99	99	99	99	99	99	99	99	99	1	99	99	99	99	99	99	99	99	99	99	99	99	99	99	99	99	99	99	99	99	99	99
483	3042	1	2	6	3	86	2	99	99	5	2	1	0	1	1	1	1	99	99	99	99	99	99	99	99	1	99	99	99	2	2	1	2	2	2	1	2	2	2	2	2	2	2	2	1	2	2	2	2
484	2281	1	1	6	2	55	4	99	2	1	2	0	0	1	1	1	1	99	99	99	99	99	99	99	99	1	99	99	99	3	3	1	2	2	2	3	2	2	2	2	2	2	2	3	2	2	2	2	2
485	339	1	2	3	1	34	5	99	99	3	3	0	0	1	0	0	0	0	99	1	99	99	99	99	99	99	99	1	99	99	99	99	99	99	99	99	99	99	99	99	99	99	99	99	99	99	99	99	99
486	7143	1	1	3	1	31	1	99	99	5	2	1	1	1	1	0	0	1	1	1	1	99	99	99	99	99	99	1	99	99	99	99	99	99	99	99	99	99	99	99	99	99	99	99	99	99	99	99	99
487	6459	1	2	6	3	78	3	1	99	3	2	0	0	0	0	1	1	99	99	99	99	99	99	99	99	99	1	99	99	2	1	1	2	2	2	1	2	2	2	2	2	2	1	3	2	2	2	2	2
488	1710	1	1	6	2	70	1	99	99	2	6	0	0	1	1	1	1	99	99	99	99	99	99	99	99	1	99	99	99	2	2	2	2	2	2	1	2	2	2	2	1	2	2	2	2	2	1	2	2
489	955	1	2	5	2	51	1	99	99	5	2	0	0	1	1	1	1	99	99	99	99	99	99	99	99	1	99	99	99	2	2	1	2	2	2	1	2	2	2	2	2	2	2	1	2	2	2	2	2
490	1396	1	2	6	2	71	2	99	99	5	2	0	0	1	1	1	1	99	99	99	99	99	99	99	99	1	99	99	99	2	2	1	2	2	2	1	2	2	2	2	2	2	1	2	2	2	2	2	2
491	639	1	1	6	2	56	1	99	99	4	1	0	0	1	1	1	1	99	99	99	99	99	99	99	99	1	99	99	99	2	1	1	2	2	2	1	2	2	2	2	2	2	2	2	2	2	2	2	2
492	826	1	2	6	2	61	1	99	99	5	6	0	0	1	1	1	1	99	99	99	99	99	99	99	99	1	99	99	99	2	2	2	2	2	2	2	2	2	2	2	2	2	2	2	2	2	2	2	2
493	3301	1	2	3	1	31	1	99	99	3	1	0	0	1	0	0	0	1	99	0	99	99	99	99	99	99	99	1	99	99	99	99	99	99	99	99	99	99	99	99	99	99	99	99	99	99	99	99	99
494	265289	1	2	3	1	29	4	99	1	2	2	1	1	1	1	0	0	1	1	1	1	99	99	99	99	99	99	1	99	99	99	99	99	99	99	99	99	99	99	99	99	99	99	99	99	99	99	99	99
495	1359	1	1	6	3	79	3	2	99	3	6	0	0	1	0	1	0	99	99	99	99	99	99	99	99	1	99	99	99	2	1	3	2	2	3	3	2	2	2	2	2	3	3	1	2	2	2	2	2
496	1300	1	1	6	2	75	4	99	1	5	2	0	0	1	1	1	1	99	99	99	99	99	99	99	99	1	99	99	99	3	1	1	2	2	2	1	2	2	2	2	1	2	1	1	2	2	2	2	2
497	4156	1	2	5	2	49	1	99	99	5	2	0	0	1	1	0	0	1	0	1	1	99	99	99	99	99	99	1	99	99	99	99	99	99	99	99	99	99	99	99	99	99	99	99	99	99	99	99	99
498	2637	1	1	6	2	70	1	99	99	5	6	0	0	1	1	1	1	99	99	99	99	99	99	99	99	1	99	99	99	2	2	2	2	2	2	2	2	2	2	2	2	2	2	2	2	2	1	2	2
499	566	1	1	2	1	23	4	99	2	5	1	1	1	1	1	0	0	1	1	1	1	99	99	99	99	99	99	1	99	99	99	99	99	99	99	99	99	99	99	99	99	99	99	99	99	99	99	99	99
500	753	1	1	2	1	24	3	1	99	3	1	1	1	1	1	0	0	1	1	1	1	99	99	99	99	99	99	1	99	99	99	99	99	99	99	99	99	99	99	99	99	99	99	99	99	99	99	99	99
501	1274	1	1	6	2	66	3	1	99	5	6	0	0	1	1	1	1	99	99	99	99	99	99	99	99	1	99	99	99	2	1	1	2	2	2	1	2	2	2	2	2	1	1	1	2	2	2	2	2
502	1341	1	1	6	2	74	3	2	99	4	6	0	0	0	0	1	1	99	99	99	99	99	99	99	99	99	1	99	99	2	1	1	2	2	2	1	2	2	2	2	2	1	1	1	2	1	2	2	2
503	1065	1	1	3	1	26	1	99	99	3	3	1	0	0	0	0	0	99	99	99	99	1	99	0	99	99	99	99	1	99	99	99	99	99	99	99	99	99	99	99	99	99	99	99	99	99	99	99	99
504	2053	1	2	6	3	79	5	99	99	5	2	0	0	0	0	1	1	99	99	99	99	99	99	99	99	99	1	99	99	2	3	3	2	2	2	3	3	2	2	2	2	3	3	3	2	3	2	2	2
505	1062	1	2	6	2	76	1	99	99	5	2	1	0	1	1	1	1	99	99	99	99	99	99	99	99	1	99	99	99	2	1	1	2	2	2	1	2	2	2	2	2	2	2	1	1	2	1	2	2
506	1803	1	2	6	3	77	5	99	99	5	2	0	0	1	1	1	1	99	99	99	99	99	99	99	99	1	99	99	99	2	1	1	2	2	2	1	2	2	2	2	2	2	2	1	2	2	1	2	2
507	1443	1	1	6	3	78	4	99	2	3	6	0	0	1	0	1	1	99	99	99	99	99	99	99	99	1	99	99	99	2	1	3	2	2	3	3	2	2	2	2	2	2	2	1	2	3	3	2	2
508	689	1	1	5	2	50	2	99	99	5	2	1	1	0	0	0	0	99	99	99	99	0	1	1	0	99	99	99	1	99	99	99	99	99	99	99	99	99	99	99	99	99	99	99	99	99	99	99	99
509	596	1	1	3	1	26	2	99	99	3	3	1	1	1	1	0	0	1	1	0	0	99	99	99	99	99	99	1	99	99	99	99	99	99	99	99	99	99	99	99	99	99	99	99	99	99	99	99	99
510	1831	1	1	6	2	76	3	1	99	5	2	0	0	1	1	1	1	99	99	99	99	99	99	99	99	1	99	99	99	2	1	1	2	2	2	2	2	2	2	2	2	2	1	2	2	2	2	2	2
511	1896	1	1	4	1	36	1	99	99	5	2	1	1	0	1	0	0	99	0	99	1	99	99	99	99	99	99	1	99	99	99	99	99	99	99	99	99	99	99	99	99	99	99	99	99	99	99	99	99
512	1047	1	1	6	2	74	5	99	99	5	1	1	1	1	1	1	1	99	99	99	99	99	99	99	99	1	99	99	99	2	1	1	2	2	2	1	2	2	2	2	2	2	1	1	2	2	2	2	2
513	749	1	2	5	2	50	1	99	99	2	2	0	0	1	0	0	0	0	99	1	99	99	99	99	99	99	99	1	99	99	99	99	99	99	99	99	99	99	99	99	99	99	99	99	99	99	99	99	99
514	1131	1	1	6	2	73	1	99	99	3	2	0	0	1	1	1	1	99	99	99	99	99	99	99	99	1	99	99	99	2	3	3	2	2	2	3	3	2	2	2	1	2	3	2	3	3	1	2	2
515	20859	1	1	5	2	53	3	1	99	5	2	0	0	1	1	1	1	99	99	99	99	99	99	99	99	1	99	99	99	2	2	1	2	2	2	1	2	2	2	2	2	2	2	2	2	2	2	2	2
516	1322	1	1	6	2	74	4	99	2	3	6	0	0	1	1	1	1	99	99	99	99	99	99	99	99	1	99	99	99	2	1	1	2	2	2	1	2	2	2	2	2	2	2	1	2	2	2	2	2
517	1635	1	2	6	2	74	5	99	99	5	6	0	0	0	0	1	1	99	99	99	99	99	99	99	99	99	1	99	99	2	1	2	2	2	2	3	2	2	2	2	2	3	3	1	3	1	2	2	2
518	3715	1	1	6	2	68	4	99	1	3	5	1	1	1	1	1	1	99	99	99	99	99	99	99	99	1	99	99	99	2	2	2	2	2	2	2	2	2	2	2	2	2	2	2	2	2	2	2	2
519	747	1	1	5	2	54	1	99	99	3	2	1	1	1	1	0	1	99	99	99	99	99	99	99	99	1	99	99	99	99	99	99	99	99	99	99	99	99	99	99	99	99	99	99	99	99	99	99	99
520	19324	1	1	5	2	48	3	2	99	5	5	0	0	1	1	0	0	1	1	1	1	99	99	99	99	99	99	1	99	99	99	99	99	99	99	99	99	99	99	99	99	99	99	99	99	99	99	99	99
521	1292	1	2	5	2	50	1	99	99	1	1	0	0	1	1	1	1	99	99	99	99	99	99	99	99	1	99	99	99	2	3	3	3	2	2	3	2	2	2	2	2	2	3	3	2	2	2	2	2
522	2110	1	1	6	2	70	5	99	99	5	1	1	0	1	1	1	1	99	99	99	99	99	99	99	99	1	99	99	99	2	1	1	2	2	2	1	2	2	2	2	2	2	2	1	2	2	1	2	2
523	1480	1	2	6	2	73	1	99	99	5	2	0	0	1	1	1	1	99	99	99	99	99	99	99	99	1	99	99	99	2	2	2	2	2	2	2	2	2	2	2	2	2	2	2	2	2	2	2	2
524	1094	1	2	6	2	64	1	99	99	5	2	1	1	1	1	1	1	99	99	99	99	99	99	99	99	1	99	99	99	2	2	1	2	2	2	2	2	2	2	2	2	2	2	2	2	2	2	2	2
525	1106	1	1	6	2	71	5	99	99	3	2	0	0	0	0	1	1	99	99	99	99	99	99	99	99	99	1	99	99	3	1	2	2	2	2	2	2	2	2	2	2	3	3	2	2	2	2	2	2
526	353	1	2	2	1	24	3	2	99	3	1	1	1	0	0	0	0	99	99	99	99	1	1	1	1	99	99	99	1	99	99	99	99	99	99	99	99	99	99	99	99	99	99	99	99	99	99	99	99
527	97027	1	1	5	2	54	1	99	99	3	2	0	0	1	1	1	1	99	99	99	99	99	99	99	99	1	99	99	99	2	3	2	2	2	2	3	2	2	2	2	2	2	2	1	2	2	2	2	2
528	809	1	1	5	1	45	5	99	99	3	2	0	0	1	1	0	0	1	0	0	1	99	99	99	99	99	99	1	99	99	99	99	99	99	99	99	99	99	99	99	99	99	99	99	99	99	99	99	99
529	889	1	2	2	1	23	2	99	99	3	1	0	1	0	0	0	0	99	99	99	99	99	1	99	0	99	99	99	1	99	99	99	99	99	99	99	99	99	99	99	99	99	99	99	99	99	99	99	99
530	7271	1	2	3	1	27	5	99	99	4	1	1	1	1	1	0	0	1	1	1	1	99	99	99	99	99	99	1	99	99	99	99	99	99	99	99	99	99	99	99	99	99	99	99	99	99	99	99	99
531	374	1	2	3	1	29	5	99	99	5	2	1	0	0	1	0	0	99	1	99	0	99	99	99	99	99	99	1	99	99	99	99	99	99	99	99	99	99	99	99	99	99	99	99	99	99	99	99	99
532	346900	1	2	3	1	29	4	99	1	5	3	0	0	1	1	0	0	0	0	1	1	99	99	99	99	99	99	1	99	99	99	99	99	99	99	99	99	99	99	99	99	99	99	99	99	99	99	99	99
533	1493	1	1	6	2	70	5	99	99	5	2	0	0	1	1	1	1	99	99	99	99	99	99	99	99	1	99	99	99	2	2	2	2	2	2	3	2	2	2	2	2	1	2	1	2	2	2	2	2
534	27687	1	2	4	1	38	1	99	99	5	3	1	1	1	1	0	0	1	1	0	1	99	99	99	99	99	99	1	99	99	99	99	99	99	99	99	99	99	99	99	99	99	99	99	99	99	99	99	99
535	1883	1	2	5	2	47	4	99	1	5	2	1	1	1	1	0	0	1	1	1	1	99	99	99	99	99	99	1	99	99	99	99	99	99	99	99	99	99	99	99	99	99	99	99	99	99	99	99	99
536	1903	1	2	5	1	45	5	99	99	2	3	1	1	1	1	0	0	1	1	1	1	99	99	99	99	99	99	1	99	99	99	99	99	99	99	99	99	99	99	99	99	99	99	99	99	99	99	99	99
537	53216	1	2	6	2	72	2	99	99	5	2	1	1	1	1	0	0	1	1	1	1	99	99	99	99	99	99	1	99	99	99	99	99	99	99	99	99	99	99	99	99	99	99	99	99	99	99	99	99
538	821	1	1	2	1	23	5	99	99	5	3	1	1	1	1	0	0	1	1	1	1	99	99	99	99	99	99	1	99	99	99	99	99	99	99	99	99	99	99	99	99	99	99	99	99	99	99	99	99
539	1345	1	2	5	2	47	1	99	99	3	2	0	0	1	1	0	0	0	0	1	1	99	99	99	99	99	99	1	99	99	99	99	99	99	99	99	99	99	99	99	99	99	99	99	99	99	99	99	99
540	1310	1	1	4	1	38	5	99	99	5	2	1	1	1	1	0	0	1	1	1	1	99	99	99	99	99	99	1	99	99	99	99	99	99	99	99	99	99	99	99	99	99	99	99	99	99	99	99	99
541	311	1	2	4	1	37	3	2	99	5	2	0	0	1	1	0	0	1	1	1	1	99	99	99	99	99	99	1	99	99	99	99	99	99	99	99	99	99	99	99	99	99	99	99	99	99	99	99	99
542	572	1	1	2	1	19	3	2	99	3	3	1	1	0	0	0	0	99	99	99	99	0	1	1	0	99	99	99	1	99	99	99	99	99	99	99	99	99	99	99	99	99	99	99	99	99	99	99	99
543	1428	1	1	5	2	51	1	99	99	5	3	0	0	1	1	0	0	1	1	1	1	99	99	99	99	99	99	1	99	99	99	99	99	99	99	99	99	99	99	99	99	99	99	99	99	99	99	99	99
544	505	1	2	2	1	20	3	1	99	3	1	0	1	0	0	0	0	99	99	99	99	99	1	99	0	99	99	99	1	99	99	99	99	99	99	99	99	99	99	99	99	99	99	99	99	99	99	99	99
545	2894	1	2	5	2	47	5	99	99	5	2	0	0	1	1	0	0	1	1	1	1	99	99	99	99	99	99	1	99	99	99	99	99	99	99	99	99	99	99	99	99	99	99	99	99	99	99	99	99
546	1078	1	1	5	2	54	1	99	99	2	2	0	0	1	1	0	0	1	1	1	1	99	99	99	99	99	99	1	99	99	99	99	99	99	99	99	99	99	99	99	99	99	99	99	99	99	99	99	99
547	951873	1	1	6	2	55	3	1	99	5	2	0	0	0	0	1	1	99	99	99	99	99	99	99	99	99	1	99	99	2	3	3	2	2	2	2	2	2	2	2	2	2	3	3	2	2	2	2	2
548	931215	1	2	6	3	77	5	99	99	5	2	0	0	0	0	1	1	99	99	99	99	99	99	99	99	99	1	99	99	2	1	1	2	2	2	1	2	2	2	2	2	2	2	1	2	2	2	2	2
549	611	1	2	4	1	38	2	99	99	5	5	0	0	1	0	0	0	1	99	0	99	99	99	99	99	99	99	1	99	99	99	99	99	99	99	99	99	99	99	99	99	99	99	99	99	99	99	99	99
550	1108	1	2	6	2	75	3	2	99	4	1	0	0	0	0	1	1	99	99	99	99	99	99	99	99	99	1	99	99	2	1	1	2	2	2	1	2	1	2	2	1	2	1	1	2	2	1	2	2
551	958	1	2	4	1	35	4	99	2	3	1	1	1	1	1	0	0	1	1	1	1	99	99	99	99	99	99	1	99	99	99	99	99	99	99	99	99	99	99	99	99	99	99	99	99	99	99	99	99
552	1273	1	1	2	1	24	4	99	2	1	2	1	1	1	1	0	0	1	1	0	0	99	99	99	99	99	99	1	99	99	99	99	99	99	99	99	99	99	99	99	99	99	99	99	99	99	99	99	99
553	1037	1	1	4	1	39	5	99	99	5	1	0	0	1	1	0	0	1	1	1	1	99	99	99	99	99	99	1	99	99	99	99	99	99	99	99	99	99	99	99	99	99	99	99	99	99	99	99	99
554	1177	1	2	4	1	36	1	99	99	5	2	1	1	1	1	0	0	1	1	1	1	99	99	99	99	99	99	1	99	99	99	99	99	99	99	99	99	99	99	99	99	99	99	99	99	99	99	99	99
555	1192	1	1	6	2	74	2	99	99	4	2	1	1	1	1	1	1	99	99	99	99	99	99	99	99	1	99	99	99	2	1	1	2	2	2	2	2	2	2	2	2	1	2	2	2	2	1	2	2
556	1214	1	2	6	3	77	4	99	1	4	6	0	0	1	1	1	1	99	99	99	99	99	99	99	99	1	99	99	99	2	1	1	2	2	2	1	2	2	2	2	2	2	2	1	2	1	1	2	2
557	3049	1	2	6	2	74	4	99	2	5	5	0	0	1	1	1	1	99	99	99	99	99	99	99	99	1	99	99	99	2	1	3	2	2	2	3	2	2	2	2	2	3	3	2	2	2	2	2	2
558	500	1	1	4	1	38	4	99	1	5	1	1	1	1	1	0	0	0	0	1	1	99	99	99	99	99	99	1	99	99	99	99	99	99	99	99	99	99	99	99	99	99	99	99	99	99	99	99	99
559	356	1	2	5	2	50	1	99	99	2	2	0	0	0	0	1	1	99	99	99	99	99	99	99	99	99	1	99	99	2	2	2	2	2	2	2	2	2	2	2	2	2	2	2	2	2	2	2	2
560	16525	1	1	2	1	24	1	99	99	2	3	1	1	1	0	0	0	1	99	0	99	99	99	99	99	99	99	1	99	99	99	99	99	99	99	99	99	99	99	99	99	99	99	99	99	99	99	99	99
561	628	1	2	4	1	43	4	99	1	3	1	1	1	1	1	0	0	1	1	1	1	99	99	99	99	99	99	1	99	99	99	99	99	99	99	99	99	99	99	99	99	99	99	99	99	99	99	99	99
562	671431	1	2	5	1	46	1	99	99	2	1	0	0	1	1	0	0	1	1	1	1	99	99	99	99	99	99	1	99	99	99	99	99	99	99	99	99	99	99	99	99	99	99	99	99	99	99	99	99
563	1744	1	1	3	1	33	1	99	99	5	2	1	1	1	1	0	0	1	1	1	1	99	99	99	99	99	99	1	99	99	99	99	99	99	99	99	99	99	99	99	99	99	99	99	99	99	99	99	99
564	39281	1	2	4	1	37	1	99	99	3	2	0	1	0	0	0	0	99	99	99	99	99	0	99	1	99	99	99	1	99	99	99	99	99	99	99	99	99	99	99	99	99	99	99	99	99	99	99	99
565	409	1	1	3	1	34	2	99	99	3	2	0	0	1	1	0	0	1	1	1	1	99	99	99	99	99	99	1	99	99	99	99	99	99	99	99	99	99	99	99	99	99	99	99	99	99	99	99	99
566	2101	1	1	6	2	59	1	99	99	5	2	0	0	1	1	1	1	99	99	99	99	99	99	99	99	1	99	99	99	2	3	3	2	2	2	3	2	2	2	2	2	2	1	2	2	3	2	2	2
567	1434	1	1	4	1	44	3	2	99	5	5	0	0	1	1	0	0	1	1	1	1	99	99	99	99	99	99	1	99	99	99	99	99	99	99	99	99	99	99	99	99	99	99	99	99	99	99	99	99
568	1205	1	1	5	2	54	1	99	99	5	6	0	0	1	1	0	0	1	1	1	1	99	99	99	99	99	99	1	99	99	99	99	99	99	99	99	99	99	99	99	99	99	99	99	99	99	99	99	99
569	837749	1	2	6	3	79	1	99	99	5	2	0	0	1	0	1	1	99	99	99	99	99	99	99	99	1	99	99	99	2	1	1	2	2	2	3	2	2	2	2	2	2	1	1	2	3	1	2	2
570	1641	1	2	3	1	33	2	99	99	1	1	1	1	0	0	0	0	99	99	99	99	0	0	1	1	99	99	99	1	99	99	99	99	99	99	99	99	99	99	99	99	99	99	99	99	99	99	99	99
571	374	1	2	2	1	23	3	1	99	3	1	0	0	1	0	0	0	1	99	0	99	99	99	99	99	99	99	1	99	99	99	99	99	99	99	99	99	99	99	99	99	99	99	99	99	99	99	99	99
572	1107	1	2	3	1	25	1	99	99	5	1	1	1	1	1	0	0	1	1	0	0	99	99	99	99	99	99	1	99	99	99	99	99	99	99	99	99	99	99	99	99	99	99	99	99	99	99	99	99
573	1074	1	1	3	1	28	3	2	99	5	2	1	1	1	1	0	0	1	1	1	1	99	99	99	99	99	99	1	99	99	99	99	99	99	99	99	99	99	99	99	99	99	99	99	99	99	99	99	99
574	11696	1	1	6	2	57	1	99	99	3	2	1	1	0	0	0	0	99	99	99	99	1	1	1	1	99	99	99	1	99	99	99	99	99	99	99	99	99	99	99	99	99	99	99	99	99	99	99	99
575	692	1	1	2	1	24	1	99	99	5	3	0	0	1	1	0	0	1	1	1	1	99	99	99	99	99	99	1	99	99	99	99	99	99	99	99	99	99	99	99	99	99	99	99	99	99	99	99	99
576	768	1	1	3	1	34	3	1	99	2	2	1	1	1	1	0	0	1	1	1	1	99	99	99	99	99	99	1	99	99	99	99	99	99	99	99	99	99	99	99	99	99	99	99	99	99	99	99	99
577	1056	1	2	5	2	48	3	2	99	4	3	0	0	1	1	0	0	1	1	1	1	99	99	99	99	99	99	1	99	99	99	99	99	99	99	99	99	99	99	99	99	99	99	99	99	99	99	99	99
578	1129	1	1	5	2	48	5	99	99	5	4	0	0	1	1	0	0	1	1	1	1	99	99	99	99	99	99	1	99	99	99	99	99	99	99	99	99	99	99	99	99	99	99	99	99	99	99	99	99
579	612	1	1	2	1	24	1	99	99	5	3	1	1	0	0	0	0	99	99	99	99	1	1	1	1	99	99	99	1	99	99	99	99	99	99	99	99	99	99	99	99	99	99	99	99	99	99	99	99
580	726	1	1	4	1	39	1	99	99	3	2	1	1	0	0	0	0	99	99	99	99	1	1	1	1	99	99	99	1	99	99	99	99	99	99	99	99	99	99	99	99	99	99	99	99	99	99	99	99
581	520215	1	2	6	2	56	1	99	99	3	2	0	0	1	1	1	1	99	99	99	99	99	99	99	99	1	99	99	99	2	1	3	2	2	3	3	2	2	2	2	2	1	1	2	2	3	3	2	2
582	333	1	2	3	1	32	1	99	99	3	2	0	0	1	0	0	0	1	99	0	99	99	99	99	99	99	99	1	99	99	99	99	99	99	99	99	99	99	99	99	99	99	99	99	99	99	99	99	99
583	483	1	1	2	1	23	5	99	99	3	3	1	1	1	1	0	0	1	1	1	1	99	99	99	99	99	99	1	99	99	99	99	99	99	99	99	99	99	99	99	99	99	99	99	99	99	99	99	99
584	1911	1	1	4	1	41	1	99	99	3	2	1	1	1	1	0	0	1	1	1	1	99	99	99	99	99	99	1	99	99	99	99	99	99	99	99	99	99	99	99	99	99	99	99	99	99	99	99	99
585	1275	1	2	6	2	70	2	99	99	5	2	0	0	1	1	1	1	99	99	99	99	99	99	99	99	1	99	99	99	2	1	2	2	2	2	2	2	2	2	2	2	2	1	2	2	2	1	2	2
586	13778	1	1	6	2	71	3	1	99	5	6	0	0	1	1	1	1	99	99	99	99	99	99	99	99	1	99	99	99	2	3	1	2	2	2	1	2	2	2	2	2	1	1	1	2	2	2	2	2
587	69888	1	2	5	1	45	2	99	99	3	5	0	0	1	1	0	0	1	1	1	1	99	99	99	99	99	99	1	99	99	99	99	99	99	99	99	99	99	99	99	99	99	99	99	99	99	99	99	99
588	1132	1	2	5	2	53	4	99	2	3	1	1	1	1	1	0	1	99	99	99	99	99	99	99	99	1	99	99	99	99	99	99	99	99	99	99	99	99	99	99	99	99	99	99	99	99	99	99	99
589	399	1	2	2	1	23	5	99	99	5	1	0	0	1	0	0	0	1	99	0	99	99	99	99	99	99	99	1	99	99	99	99	99	99	99	99	99	99	99	99	99	99	99	99	99	99	99	99	99
590	627	1	1	6	2	59	2	99	99	2	2	0	0	0	1	0	0	99	0	99	1	99	99	99	99	99	99	1	99	99	99	99	99	99	99	99	99	99	99	99	99	99	99	99	99	99	99	99	99
591	1667	1	1	5	2	51	3	2	99	3	2	0	0	1	1	1	1	99	99	99	99	99	99	99	99	1	99	99	99	2	1	3	2	3	2	1	2	2	2	2	2	3	3	3	2	2	3	2	2
592	1477	1	1	3	1	29	4	99	2	5	3	1	1	1	1	0	0	0	0	1	1	99	99	99	99	99	99	1	99	99	99	99	99	99	99	99	99	99	99	99	99	99	99	99	99	99	99	99	99
593	843	1	1	5	2	53	3	2	99	3	5	0	0	1	1	0	0	0	0	1	1	99	99	99	99	99	99	1	99	99	99	99	99	99	99	99	99	99	99	99	99	99	99	99	99	99	99	99	99
594	1425	1	1	3	1	34	1	99	99	3	5	1	1	1	1	0	0	1	1	1	1	99	99	99	99	99	99	1	99	99	99	99	99	99	99	99	99	99	99	99	99	99	99	99	99	99	99	99	99
595	948293	1	2	6	2	72	5	99	99	5	2	0	0	1	1	1	1	99	99	99	99	99	99	99	99	1	99	99	99	2	3	3	3	3	2	3	2	2	2	2	2	2	2	3	3	2	2	2	2
596	318	1	2	6	2	57	1	99	99	2	2	0	0	1	1	0	1	99	99	99	99	99	99	99	99	1	99	99	99	99	99	99	99	99	99	99	99	99	99	99	99	99	99	99	99	99	99	99	99
597	621	1	1	6	2	61	4	99	1	5	2	0	0	1	1	1	1	99	99	99	99	99	99	99	99	1	99	99	99	2	1	2	2	2	2	2	2	2	2	2	2	1	1	2	2	2	2	2	2
598	1177	1	2	6	2	66	1	99	99	3	2	0	0	1	1	1	1	99	99	99	99	99	99	99	99	1	99	99	99	2	1	1	2	2	2	1	2	2	2	2	2	2	1	1	2	2	2	2	2
599	2652	1	1	5	2	54	4	99	1	2	2	0	0	1	1	0	0	1	1	1	1	99	99	99	99	99	99	1	99	99	99	99	99	99	99	99	99	99	99	99	99	99	99	99	99	99	99	99	99
600	3692	1	1	6	2	61	4	99	1	5	2	0	0	1	1	1	1	99	99	99	99	99	99	99	99	1	99	99	99	2	1	2	2	2	2	2	2	2	2	2	2	1	1	2	2	2	2	2	2
601	351	1	1	2	1	24	1	99	99	3	2	1	0	1	0	0	0	0	99	1	99	99	99	99	99	99	99	1	99	99	99	99	99	99	99	99	99	99	99	99	99	99	99	99	99	99	99	99	99
602	12408	1	2	5	2	47	2	99	99	5	3	1	1	1	1	0	0	1	1	1	1	99	99	99	99	99	99	1	99	99	99	99	99	99	99	99	99	99	99	99	99	99	99	99	99	99	99	99	99
603	4214	1	2	6	2	72	1	99	99	5	2	0	0	1	1	1	1	99	99	99	99	99	99	99	99	1	99	99	99	2	2	1	2	2	2	3	2	2	2	2	2	2	1	1	2	2	2	1	3
604	1479	1	2	6	2	72	4	99	2	4	2	0	0	1	1	1	1	99	99	99	99	99	99	99	99	1	99	99	99	2	1	1	2	2	2	3	2	2	2	2	2	2	2	1	2	2	2	2	2
605	7624	1	2	5	2	52	1	99	99	2	2	0	0	0	0	1	1	99	99	99	99	99	99	99	99	99	1	99	99	2	1	3	2	2	3	1	3	2	2	2	2	1	3	2	3	3	3	2	3
606	899	1	1	5	1	45	1	99	99	3	6	0	0	1	1	0	0	0	0	1	1	99	99	99	99	99	99	1	99	99	99	99	99	99	99	99	99	99	99	99	99	99	99	99	99	99	99	99	99
607	11305	1	1	4	1	37	4	99	1	5	3	1	1	1	1	0	0	1	1	1	1	99	99	99	99	99	99	1	99	99	99	99	99	99	99	99	99	99	99	99	99	99	99	99	99	99	99	99	99
608	760	1	1	6	3	80	3	1	99	1	6	0	0	0	0	1	1	99	99	99	99	99	99	99	99	99	1	99	99	2	3	2	2	2	2	2	2	2	2	2	2	2	2	2	2	3	2	2	2
609	1451	1	1	6	3	79	3	1	99	5	2	0	0	0	1	1	1	99	99	99	99	99	99	99	99	1	99	99	99	2	1	3	2	2	2	1	2	2	2	2	2	2	2	1	2	2	1	2	2
610	316	1	1	5	2	48	1	99	99	5	2	0	1	0	1	0	0	99	1	99	0	99	99	99	99	99	99	1	99	99	99	99	99	99	99	99	99	99	99	99	99	99	99	99	99	99	99	99	99
611	1284	1	1	5	2	53	3	2	99	3	2	0	0	1	0	0	0	1	99	0	99	99	99	99	99	99	99	1	99	99	99	99	99	99	99	99	99	99	99	99	99	99	99	99	99	99	99	99	99
612	2285	1	2	3	1	27	1	99	99	2	1	0	0	1	0	0	0	0	99	1	99	99	99	99	99	99	99	1	99	99	99	99	99	99	99	99	99	99	99	99	99	99	99	99	99	99	99	99	99
613	1214	1	1	2	1	20	1	99	99	2	1	1	1	1	1	0	0	1	1	0	0	99	99	99	99	99	99	1	99	99	99	99	99	99	99	99	99	99	99	99	99	99	99	99	99	99	99	99	99
614	538	1	1	4	1	38	2	99	99	5	2	0	0	1	0	0	0	0	99	1	99	99	99	99	99	99	99	1	99	99	99	99	99	99	99	99	99	99	99	99	99	99	99	99	99	99	99	99	99
615	1268	1	2	5	2	48	1	99	99	5	2	0	0	1	1	0	0	1	1	1	1	99	99	99	99	99	99	1	99	99	99	99	99	99	99	99	99	99	99	99	99	99	99	99	99	99	99	99	99
616	685	1	2	3	1	30	2	99	99	5	1	1	1	0	0	0	0	99	99	99	99	0	0	1	1	99	99	99	1	99	99	99	99	99	99	99	99	99	99	99	99	99	99	99	99	99	99	99	99
617	686	1	2	3	1	34	2	99	99	3	2	1	1	1	1	0	0	0	0	1	1	99	99	99	99	99	99	1	99	99	99	99	99	99	99	99	99	99	99	99	99	99	99	99	99	99	99	99	99
618	1605	1	1	4	1	40	2	99	99	5	2	0	0	1	1	0	0	1	1	1	1	99	99	99	99	99	99	1	99	99	99	99	99	99	99	99	99	99	99	99	99	99	99	99	99	99	99	99	99
619	1711	1	2	2	1	23	3	2	99	3	3	0	0	1	0	0	0	1	99	0	99	99	99	99	99	99	99	1	99	99	99	99	99	99	99	99	99	99	99	99	99	99	99	99	99	99	99	99	99
620	973	1	2	6	2	74	2	99	99	5	2	0	0	1	1	1	1	99	99	99	99	99	99	99	99	1	99	99	99	2	2	3	2	2	2	3	2	2	2	2	2	2	2	3	1	2	2	2	2
621	416	1	2	5	2	47	1	99	99	1	1	0	0	1	1	0	0	1	1	1	1	99	99	99	99	99	99	1	99	99	99	99	99	99	99	99	99	99	99	99	99	99	99	99	99	99	99	99	99
622	613100	1	1	4	1	44	2	99	99	5	3	0	1	0	0	0	0	99	99	99	99	99	0	99	1	99	99	99	1	99	99	99	99	99	99	99	99	99	99	99	99	99	99	99	99	99	99	99	99
623	8122	1	1	6	2	60	1	99	99	4	1	1	1	1	1	1	1	99	99	99	99	99	99	99	99	1	99	99	99	2	2	2	2	2	2	2	2	2	2	2	2	2	2	1	2	2	2	2	2
624	407	1	2	3	1	31	4	99	2	5	2	1	1	0	1	0	0	99	0	99	1	99	99	99	99	99	99	1	99	99	99	99	99	99	99	99	99	99	99	99	99	99	99	99	99	99	99	99	99
625	2785	1	2	3	1	31	4	99	1	5	2	1	1	0	1	0	0	99	0	99	1	99	99	99	99	99	99	1	99	99	99	99	99	99	99	99	99	99	99	99	99	99	99	99	99	99	99	99	99
626	603	1	1	5	1	45	1	99	99	3	2	1	1	1	1	0	0	1	1	1	1	99	99	99	99	99	99	1	99	99	99	99	99	99	99	99	99	99	99	99	99	99	99	99	99	99	99	99	99
627	1615	1	1	6	2	71	1	99	99	2	2	0	0	0	0	1	1	99	99	99	99	99	99	99	99	99	1	99	99	2	1	1	2	2	2	1	2	2	2	2	2	1	1	3	2	2	2	2	2
628	471	1	2	3	1	28	3	2	99	5	3	1	1	1	1	0	0	1	1	1	1	99	99	99	99	99	99	1	99	99	99	99	99	99	99	99	99	99	99	99	99	99	99	99	99	99	99	99	99
629	348	1	1	2	1	21	4	99	2	3	3	1	0	0	0	0	0	99	99	99	99	1	99	0	99	99	99	99	1	99	99	99	99	99	99	99	99	99	99	99	99	99	99	99	99	99	99	99	99
630	495	1	1	4	1	35	3	2	99	3	2	0	0	1	0	0	0	1	99	0	99	99	99	99	99	99	99	1	99	99	99	99	99	99	99	99	99	99	99	99	99	99	99	99	99	99	99	99	99
631	1370	1	1	6	2	73	3	1	99	5	2	0	0	1	1	1	0	99	99	99	99	99	99	99	99	1	99	99	99	2	3	3	2	2	2	1	2	2	2	2	2	1	1	1	3	2	1	2	2
632	1262	1	2	4	1	44	1	99	99	2	3	0	0	1	0	0	0	0	99	1	99	99	99	99	99	99	99	1	99	99	99	99	99	99	99	99	99	99	99	99	99	99	99	99	99	99	99	99	99
633	1013	1	1	6	2	59	4	99	1	3	2	0	0	1	1	1	1	99	99	99	99	99	99	99	99	1	99	99	99	2	1	3	3	3	3	3	3	3	2	2	2	2	2	1	2	2	2	2	2
634	2023	1	2	6	2	70	1	99	99	5	3	1	0	1	0	1	1	99	99	99	99	99	99	99	99	1	99	99	99	2	1	3	2	2	3	1	2	2	2	2	2	2	3	1	2	2	2	2	2
635	1752	1	2	6	2	71	5	99	99	3	2	0	0	1	0	1	1	99	99	99	99	99	99	99	99	1	99	99	99	2	1	1	2	2	2	1	2	2	2	2	2	2	2	2	2	2	2	2	2
636	4547	1	1	6	3	78	5	99	99	3	6	0	0	1	1	1	1	99	99	99	99	99	99	99	99	1	99	99	99	2	1	3	2	2	2	3	2	2	2	2	2	3	2	2	2	2	2	2	2
637	2227	1	2	6	2	74	3	1	99	5	2	0	0	1	1	1	1	99	99	99	99	99	99	99	99	1	99	99	99	2	3	3	2	3	3	3	3	2	2	2	2	3	3	3	2	3	3	2	3
638	726	1	2	2	1	24	4	99	1	3	2	1	1	1	1	0	0	1	1	1	1	99	99	99	99	99	99	1	99	99	99	99	99	99	99	99	99	99	99	99	99	99	99	99	99	99	99	99	99
639	789	1	1	5	2	48	3	1	99	5	3	0	0	1	1	0	0	0	0	1	1	99	99	99	99	99	99	1	99	99	99	99	99	99	99	99	99	99	99	99	99	99	99	99	99	99	99	99	99
640	1730	1	1	6	2	58	1	99	99	3	2	0	0	0	0	1	1	99	99	99	99	99	99	99	99	99	1	99	99	3	3	3	3	3	3	3	2	3	2	2	1	3	3	3	3	2	3	3	2
641	1421	1	1	2	1	24	1	99	99	5	1	1	1	1	1	0	0	1	1	1	1	99	99	99	99	99	99	1	99	99	99	99	99	99	99	99	99	99	99	99	99	99	99	99	99	99	99	99	99
642	1014	1	1	3	1	30	1	99	99	5	2	1	1	1	1	0	0	1	1	1	1	99	99	99	99	99	99	1	99	99	99	99	99	99	99	99	99	99	99	99	99	99	99	99	99	99	99	99	99
643	4970	1	1	3	1	31	1	99	99	3	1	0	0	1	1	0	0	0	1	1	1	99	99	99	99	99	99	1	99	99	99	99	99	99	99	99	99	99	99	99	99	99	99	99	99	99	99	99	99
644	1287	1	2	6	2	72	4	99	2	3	1	0	0	1	1	1	1	99	99	99	99	99	99	99	99	1	99	99	99	2	1	1	2	2	2	1	2	2	2	2	2	1	1	1	2	2	2	2	2
645	1970	1	2	5	1	46	3	2	99	3	2	1	1	1	1	0	0	1	1	0	0	99	99	99	99	99	99	1	99	99	99	99	99	99	99	99	99	99	99	99	99	99	99	99	99	99	99	99	99
646	92297	1	1	6	2	61	1	99	99	5	6	0	0	1	1	1	1	99	99	99	99	99	99	99	99	1	99	99	99	2	1	1	2	2	2	1	2	2	2	2	2	1	1	1	2	2	2	2	2
647	3151	1	2	6	3	78	3	1	99	5	2	0	0	1	1	1	1	99	99	99	99	99	99	99	99	1	99	99	99	2	3	3	1	2	2	3	2	2	2	2	2	2	1	1	2	1	2	2	2
648	675	1	2	4	1	43	5	99	99	5	3	0	0	0	1	0	0	99	0	99	1	99	99	99	99	99	99	1	99	99	99	99	99	99	99	99	99	99	99	99	99	99	99	99	99	99	99	99	99
649	1004	1	1	3	1	34	1	99	99	5	3	1	1	0	1	0	0	99	1	99	0	99	99	99	99	99	99	1	99	99	99	99	99	99	99	99	99	99	99	99	99	99	99	99	99	99	99	99	99
650	422	1	1	4	1	37	2	99	99	5	2	0	1	0	0	0	0	99	99	99	99	99	0	99	1	99	99	99	1	99	99	99	99	99	99	99	99	99	99	99	99	99	99	99	99	99	99	99	99
651	1456	1	1	2	1	21	4	99	2	3	1	1	1	0	0	0	0	99	99	99	99	1	1	1	1	99	99	99	1	99	99	99	99	99	99	99	99	99	99	99	99	99	99	99	99	99	99	99	99
652	1014	1	2	3	1	29	1	99	99	3	2	1	1	1	1	0	0	1	1	0	1	99	99	99	99	99	99	1	99	99	99	99	99	99	99	99	99	99	99	99	99	99	99	99	99	99	99	99	99
653	982	1	2	2	1	23	2	99	99	3	2	1	1	1	1	0	0	1	1	1	1	99	99	99	99	99	99	1	99	99	99	99	99	99	99	99	99	99	99	99	99	99	99	99	99	99	99	99	99
654	492	1	2	3	1	25	1	99	99	5	1	0	1	0	0	0	0	99	99	99	99	99	0	99	1	99	99	99	1	99	99	99	99	99	99	99	99	99	99	99	99	99	99	99	99	99	99	99	99
655	1246	1	1	4	1	42	1	99	99	5	2	1	1	1	1	0	0	1	1	1	1	99	99	99	99	99	99	1	99	99	99	99	99	99	99	99	99	99	99	99	99	99	99	99	99	99	99	99	99
656	1824	1	1	6	3	77	5	99	99	3	2	0	0	1	1	1	1	99	99	99	99	99	99	99	99	1	99	99	99	2	1	1	1	2	2	1	2	2	2	2	2	2	1	2	2	3	2	2	2
657	918	1	1	4	1	35	3	2	99	3	1	1	1	0	0	0	0	99	99	99	99	0	1	1	0	99	99	99	1	99	99	99	99	99	99	99	99	99	99	99	99	99	99	99	99	99	99	99	99
658	760	1	2	6	2	62	1	99	99	5	2	1	1	1	1	1	1	99	99	99	99	99	99	99	99	1	99	99	99	2	2	2	2	2	2	2	2	2	2	2	2	2	2	2	2	2	2	2	2
659	5785	1	1	3	1	32	1	99	99	3	2	1	1	1	1	0	0	1	1	1	1	99	99	99	99	99	99	1	99	99	99	99	99	99	99	99	99	99	99	99	99	99	99	99	99	99	99	99	99
660	3801	1	1	5	2	54	5	99	99	4	6	0	0	1	1	1	1	99	99	99	99	99	99	99	99	1	99	99	99	2	1	3	2	2	3	1	2	2	2	2	2	3	3	3	2	2	2	2	2
661	2010	1	2	6	2	70	1	99	99	2	2	0	0	1	1	1	1	99	99	99	99	99	99	99	99	1	99	99	99	2	3	2	2	2	2	1	2	2	2	2	1	2	2	2	2	2	2	2	2
662	882	1	2	6	2	70	4	99	2	4	2	0	0	1	1	1	1	99	99	99	99	99	99	99	99	1	99	99	99	2	1	1	2	2	3	1	3	2	2	2	1	2	3	3	2	3	1	2	3
663	919	1	2	3	1	29	1	99	99	5	3	1	1	1	1	0	0	1	1	1	1	99	99	99	99	99	99	1	99	99	99	99	99	99	99	99	99	99	99	99	99	99	99	99	99	99	99	99	99
664	1180	1	2	5	1	45	3	1	99	5	2	1	1	1	1	0	0	1	1	1	1	99	99	99	99	99	99	1	99	99	99	99	99	99	99	99	99	99	99	99	99	99	99	99	99	99	99	99	99
665	1341	1	2	6	2	67	1	99	99	3	2	0	0	1	0	1	1	99	99	99	99	99	99	99	99	1	99	99	99	2	1	1	2	2	2	1	2	2	2	2	1	2	2	1	2	2	1	2	2
666	392	1	1	3	1	31	4	99	2	5	2	1	1	0	0	0	0	99	99	99	99	1	1	0	0	99	99	99	1	99	99	99	99	99	99	99	99	99	99	99	99	99	99	99	99	99	99	99	99
667	3723	1	1	3	1	33	2	99	99	5	2	1	0	0	0	0	0	99	99	99	99	1	99	1	99	99	99	99	1	99	99	99	99	99	99	99	99	99	99	99	99	99	99	99	99	99	99	99	99
668	1175	1	1	5	1	46	1	99	99	5	2	1	1	1	1	0	0	1	1	1	1	99	99	99	99	99	99	1	99	99	99	99	99	99	99	99	99	99	99	99	99	99	99	99	99	99	99	99	99
669	4272	1	2	6	2	73	4	99	1	5	2	0	0	1	1	1	1	99	99	99	99	99	99	99	99	1	99	99	99	2	1	1	2	2	2	1	2	2	2	2	2	2	2	2	2	2	1	2	2
670	1386	1	1	6	2	65	1	99	99	3	2	0	0	1	1	1	1	99	99	99	99	99	99	99	99	1	99	99	99	2	1	1	2	2	1	1	2	2	2	2	2	1	1	1	2	3	2	2	2
671	1206	1	2	6	2	71	4	99	2	5	2	1	0	1	1	1	1	99	99	99	99	99	99	99	99	1	99	99	99	2	1	1	2	2	2	1	2	2	2	2	2	1	1	1	2	2	2	2	2
672	6619	1	1	4	1	37	1	99	99	5	5	0	0	1	1	0	0	0	0	1	1	99	99	99	99	99	99	1	99	99	99	99	99	99	99	99	99	99	99	99	99	99	99	99	99	99	99	99	99
673	742	1	1	4	1	36	1	99	99	5	2	0	0	1	0	0	0	1	99	1	99	99	99	99	99	99	99	1	99	99	99	99	99	99	99	99	99	99	99	99	99	99	99	99	99	99	99	99	99
674	1261	1	2	5	2	49	1	99	99	5	2	0	0	1	1	0	0	1	1	1	1	99	99	99	99	99	99	1	99	99	99	99	99	99	99	99	99	99	99	99	99	99	99	99	99	99	99	99	99
675	449	1	1	2	1	24	5	99	99	3	3	1	1	1	1	0	0	1	1	1	1	99	99	99	99	99	99	1	99	99	99	99	99	99	99	99	99	99	99	99	99	99	99	99	99	99	99	99	99
676	3840	1	2	5	1	45	3	1	99	5	2	0	0	1	1	0	0	1	1	1	1	99	99	99	99	99	99	1	99	99	99	99	99	99	99	99	99	99	99	99	99	99	99	99	99	99	99	99	99
677	1350	1	1	6	2	61	1	99	99	3	2	0	0	0	0	1	1	99	99	99	99	99	99	99	99	99	1	99	99	2	2	3	2	2	2	3	2	2	2	2	2	2	3	3	3	3	2	2	2
678	495	1	2	4	1	37	1	99	99	3	2	0	0	1	1	0	0	1	1	1	1	99	99	99	99	99	99	1	99	99	99	99	99	99	99	99	99	99	99	99	99	99	99	99	99	99	99	99	99
679	1468	1	2	4	1	37	5	99	99	3	3	0	0	1	1	0	0	1	1	1	1	99	99	99	99	99	99	1	99	99	99	99	99	99	99	99	99	99	99	99	99	99	99	99	99	99	99	99	99
680	1597	1	2	4	1	39	1	99	99	5	2	1	1	1	1	0	0	1	1	1	1	99	99	99	99	99	99	1	99	99	99	99	99	99	99	99	99	99	99	99	99	99	99	99	99	99	99	99	99
681	958360	1	1	4	1	35	5	99	99	5	2	1	1	1	1	0	0	1	1	1	1	99	99	99	99	99	99	1	99	99	99	99	99	99	99	99	99	99	99	99	99	99	99	99	99	99	99	99	99
682	1395	1	1	5	1	45	1	99	99	5	2	1	1	1	1	0	0	1	1	1	1	99	99	99	99	99	99	1	99	99	99	99	99	99	99	99	99	99	99	99	99	99	99	99	99	99	99	99	99
683	1830	1	1	6	2	68	2	99	99	5	2	1	1	1	1	1	1	99	99	99	99	99	99	99	99	1	99	99	99	2	2	2	2	2	2	3	2	2	2	2	2	1	1	3	2	2	2	2	2
684	869	1	1	3	1	27	1	99	99	3	2	1	1	1	1	0	0	1	1	1	1	99	99	99	99	99	99	1	99	99	99	99	99	99	99	99	99	99	99	99	99	99	99	99	99	99	99	99	99
685	1123	1	1	4	1	35	1	99	99	3	2	0	0	1	0	0	0	1	99	0	99	99	99	99	99	99	99	1	99	99	99	99	99	99	99	99	99	99	99	99	99	99	99	99	99	99	99	99	99
686	1161	1	1	6	2	64	2	99	99	5	1	0	0	1	1	1	1	99	99	99	99	99	99	99	99	1	99	99	99	2	1	1	2	2	2	1	2	2	2	2	2	2	1	1	2	2	1	2	2
687	1424	1	2	4	1	37	1	99	99	3	2	1	1	1	1	0	0	1	1	1	1	99	99	99	99	99	99	1	99	99	99	99	99	99	99	99	99	99	99	99	99	99	99	99	99	99	99	99	99
688	1151	1	2	5	2	52	1	99	99	4	2	0	0	1	1	1	1	99	99	99	99	99	99	99	99	1	99	99	99	2	1	1	2	2	2	1	2	2	2	2	2	1	1	1	2	2	2	2	2
689	956	1	2	4	1	37	4	99	1	3	5	1	1	0	1	0	0	99	1	99	0	99	99	99	99	99	99	1	99	99	99	99	99	99	99	99	99	99	99	99	99	99	99	99	99	99	99	99	99
690	568	1	1	5	1	45	4	99	2	5	3	0	0	1	1	0	0	1	1	1	1	99	99	99	99	99	99	1	99	99	99	99	99	99	99	99	99	99	99	99	99	99	99	99	99	99	99	99	99
691	1767	1	2	3	1	29	1	99	99	5	1	1	1	1	1	0	0	1	1	1	1	99	99	99	99	99	99	1	99	99	99	99	99	99	99	99	99	99	99	99	99	99	99	99	99	99	99	99	99
692	958	1	2	5	1	46	1	99	99	5	2	0	0	1	1	0	0	1	1	1	1	99	99	99	99	99	99	1	99	99	99	99	99	99	99	99	99	99	99	99	99	99	99	99	99	99	99	99	99
693	1714	1	2	5	1	45	1	99	99	2	2	0	0	0	1	0	0	99	1	99	0	99	99	99	99	99	99	1	99	99	99	99	99	99	99	99	99	99	99	99	99	99	99	99	99	99	99	99	99
694	847	1	2	6	2	71	3	2	99	5	2	0	0	1	0	1	1	99	99	99	99	99	99	99	99	1	99	99	99	2	1	3	2	3	3	3	3	2	2	2	1	2	2	2	2	2	2	2	2
695	1729	1	2	5	2	52	4	99	2	5	3	0	0	1	1	1	1	99	99	99	99	99	99	99	99	1	99	99	99	2	2	2	1	3	3	3	2	2	2	2	2	2	2	2	2	2	2	2	2
696	1007	1	1	4	1	40	1	99	99	3	2	0	0	1	1	0	0	1	1	1	1	99	99	99	99	99	99	1	99	99	99	99	99	99	99	99	99	99	99	99	99	99	99	99	99	99	99	99	99
697	1612	1	2	2	1	23	4	99	2	3	3	0	0	1	0	0	0	0	99	1	99	99	99	99	99	99	99	1	99	99	99	99	99	99	99	99	99	99	99	99	99	99	99	99	99	99	99	99	99
698	1005	1	1	3	1	31	5	99	99	3	2	0	0	1	1	0	0	0	0	1	1	99	99	99	99	99	99	1	99	99	99	99	99	99	99	99	99	99	99	99	99	99	99	99	99	99	99	99	99
699	297678	1	1	5	2	49	1	99	99	3	2	0	0	1	1	1	1	99	99	99	99	99	99	99	99	1	99	99	99	2	1	2	2	2	2	1	2	2	2	2	1	2	2	2	2	2	2	2	2
700	1430	1	2	5	2	49	1	99	99	5	2	1	1	1	1	0	0	1	1	1	1	99	99	99	99	99	99	1	99	99	99	99	99	99	99	99	99	99	99	99	99	99	99	99	99	99	99	99	99
701	396	1	2	4	1	39	4	99	2	5	2	1	0	0	0	0	0	99	99	99	99	1	99	0	99	99	99	99	1	99	99	99	99	99	99	99	99	99	99	99	99	99	99	99	99	99	99	99	99
702	733	1	1	2	1	24	5	99	99	3	3	1	1	1	1	0	0	1	1	1	1	99	99	99	99	99	99	1	99	99	99	99	99	99	99	99	99	99	99	99	99	99	99	99	99	99	99	99	99
703	882	1	2	4	1	43	1	99	99	5	2	1	1	0	0	0	0	99	99	99	99	1	1	1	1	99	99	99	1	99	99	99	99	99	99	99	99	99	99	99	99	99	99	99	99	99	99	99	99
704	428291	1	1	3	1	28	1	99	99	3	2	0	0	1	1	0	0	1	1	0	1	99	99	99	99	99	99	1	99	99	99	99	99	99	99	99	99	99	99	99	99	99	99	99	99	99	99	99	99
705	678	1	2	4	1	38	4	99	2	3	3	1	1	1	1	0	0	1	1	1	1	99	99	99	99	99	99	1	99	99	99	99	99	99	99	99	99	99	99	99	99	99	99	99	99	99	99	99	99
706	881	1	1	5	2	54	5	99	99	5	2	1	1	1	1	1	1	99	99	99	99	99	99	99	99	1	99	99	99	2	2	2	2	2	2	2	2	2	2	2	2	2	3	3	2	2	2	2	2
707	23902	1	1	5	1	45	2	99	99	3	2	0	1	0	1	0	0	99	1	99	1	99	99	99	99	99	99	1	99	99	99	99	99	99	99	99	99	99	99	99	99	99	99	99	99	99	99	99	99
708	2721	1	2	6	3	79	1	99	99	3	2	0	0	1	1	1	1	99	99	99	99	99	99	99	99	1	99	99	99	2	1	1	2	2	2	1	2	2	2	2	2	1	1	1	2	2	1	2	2
709	555	1	2	5	2	54	1	99	99	3	2	0	0	1	1	0	0	1	1	0	0	99	99	99	99	99	99	1	99	99	99	99	99	99	99	99	99	99	99	99	99	99	99	99	99	99	99	99	99
710	1300	1	1	6	2	71	3	2	99	5	2	1	0	1	1	1	1	99	99	99	99	99	99	99	99	1	99	99	99	2	1	2	2	2	2	1	2	2	2	2	2	1	1	2	1	2	2	2	2
711	887	1	1	2	1	22	1	99	99	3	3	0	1	0	0	0	0	99	99	99	99	99	1	99	1	99	99	99	1	99	99	99	99	99	99	99	99	99	99	99	99	99	99	99	99	99	99	99	99
712	1151	1	1	6	2	59	1	99	99	5	2	0	0	1	1	1	1	99	99	99	99	99	99	99	99	1	99	99	99	2	1	2	2	2	2	2	2	2	2	2	2	2	1	2	2	2	2	2	2
713	1465	1	1	5	2	49	4	99	1	2	2	0	1	1	1	0	0	1	1	1	1	99	99	99	99	99	99	1	99	99	99	99	99	99	99	99	99	99	99	99	99	99	99	99	99	99	99	99	99
714	1775	1	2	6	2	72	2	99	99	3	2	0	0	1	1	1	1	99	99	99	99	99	99	99	99	1	99	99	99	2	1	3	3	2	2	1	2	2	2	1	1	2	1	1	2	2	2	2	2
715	1029	1	2	6	2	76	5	99	99	5	2	0	0	0	0	1	1	99	99	99	99	99	99	99	99	99	1	99	99	2	1	2	2	2	2	1	2	2	2	2	2	2	2	1	2	2	1	2	2
716	793	1	1	6	2	56	4	99	1	3	5	0	0	1	1	0	1	99	99	99	99	99	99	99	99	1	99	99	99	99	99	99	99	99	99	99	99	99	99	99	99	99	99	99	99	99	99	99	99
717	2586	1	1	6	2	74	5	99	99	3	2	0	0	0	0	1	0	99	99	99	99	99	99	99	99	99	1	99	99	2	2	2	2	2	2	2	2	2	2	2	2	1	2	2	2	2	2	2	2
718	1626	1	2	6	2	72	3	2	99	5	2	0	0	1	1	1	1	99	99	99	99	99	99	99	99	1	99	99	99	2	3	1	2	2	2	1	2	2	2	2	2	2	3	1	2	2	2	2	2
719	1639	1	1	6	2	73	3	1	99	3	6	0	0	1	0	1	1	99	99	99	99	99	99	99	99	1	99	99	99	2	1	1	1	2	2	1	2	2	2	2	1	1	1	1	2	2	2	2	2
720	908	1	1	2	1	23	1	99	99	2	2	0	0	1	1	0	0	1	1	0	0	99	99	99	99	99	99	1	99	99	99	99	99	99	99	99	99	99	99	99	99	99	99	99	99	99	99	99	99
721	331	1	2	3	1	29	4	99	2	3	2	0	1	1	0	0	0	1	99	0	99	99	99	99	99	99	99	1	99	99	99	99	99	99	99	99	99	99	99	99	99	99	99	99	99	99	99	99	99
722	666	1	1	2	1	20	2	99	99	3	1	1	0	0	0	0	0	99	99	99	99	1	99	0	99	99	99	99	1	99	99	99	99	99	99	99	99	99	99	99	99	99	99	99	99	99	99	99	99
723	679	1	1	3	1	25	5	99	99	5	3	1	1	0	0	0	0	99	99	99	99	1	0	0	1	99	99	99	1	99	99	99	99	99	99	99	99	99	99	99	99	99	99	99	99	99	99	99	99
724	880	1	2	3	1	26	5	99	99	5	3	1	1	1	1	0	0	1	1	0	1	99	99	99	99	99	99	1	99	99	99	99	99	99	99	99	99	99	99	99	99	99	99	99	99	99	99	99	99
725	1712	1	1	3	1	33	4	99	1	3	1	1	0	0	0	0	0	99	99	99	99	0	99	1	99	99	99	99	1	99	99	99	99	99	99	99	99	99	99	99	99	99	99	99	99	99	99	99	99
726	24382	1	1	2	1	23	5	99	99	3	3	0	0	1	0	0	0	0	99	1	99	99	99	99	99	99	99	1	99	99	99	99	99	99	99	99	99	99	99	99	99	99	99	99	99	99	99	99	99
727	842	1	2	2	1	20	1	99	99	1	1	0	0	1	0	0	0	0	99	1	99	99	99	99	99	99	99	1	99	99	99	99	99	99	99	99	99	99	99	99	99	99	99	99	99	99	99	99	99
728	435	1	2	3	1	28	1	99	99	5	1	1	0	0	0	0	0	99	99	99	99	0	99	1	99	99	99	99	1	99	99	99	99	99	99	99	99	99	99	99	99	99	99	99	99	99	99	99	99
729	1517	1	1	6	2	71	4	99	2	5	6	0	0	1	1	1	1	99	99	99	99	99	99	99	99	1	99	99	99	2	3	1	2	2	2	3	2	2	2	2	2	3	3	1	1	2	2	2	2
730	1554	1	2	4	1	40	1	99	99	3	3	0	0	1	1	0	0	1	1	1	1	99	99	99	99	99	99	1	99	99	99	99	99	99	99	99	99	99	99	99	99	99	99	99	99	99	99	99	99
731	2236	1	1	3	1	32	2	99	99	5	3	1	1	1	1	0	0	1	1	1	1	99	99	99	99	99	99	1	99	99	99	99	99	99	99	99	99	99	99	99	99	99	99	99	99	99	99	99	99
732	1236	1	1	4	1	37	1	99	99	4	2	1	1	0	0	0	0	99	99	99	99	1	1	1	1	99	99	99	1	99	99	99	99	99	99	99	99	99	99	99	99	99	99	99	99	99	99	99	99
733	822	1	1	2	1	24	1	99	99	5	1	0	0	1	0	0	0	0	99	1	99	99	99	99	99	99	99	1	99	99	99	99	99	99	99	99	99	99	99	99	99	99	99	99	99	99	99	99	99
734	1524	1	1	4	1	42	2	99	99	3	2	1	1	1	1	0	0	1	1	1	1	99	99	99	99	99	99	1	99	99	99	99	99	99	99	99	99	99	99	99	99	99	99	99	99	99	99	99	99
735	2199	1	1	4	1	38	1	99	99	5	2	0	0	1	1	0	0	1	1	1	1	99	99	99	99	99	99	1	99	99	99	99	99	99	99	99	99	99	99	99	99	99	99	99	99	99	99	99	99
736	697	1	2	3	1	29	3	1	99	5	1	0	0	1	1	0	0	1	1	0	0	99	99	99	99	99	99	1	99	99	99	99	99	99	99	99	99	99	99	99	99	99	99	99	99	99	99	99	99
737	567	1	1	3	1	29	5	99	99	5	2	0	0	1	0	0	0	1	99	0	99	99	99	99	99	99	99	1	99	99	99	99	99	99	99	99	99	99	99	99	99	99	99	99	99	99	99	99	99
738	1392	1	2	6	2	66	4	99	2	4	2	0	0	0	0	1	1	99	99	99	99	99	99	99	99	99	1	99	99	2	1	1	2	2	2	1	2	2	2	2	2	1	1	1	2	2	2	2	2
739	2095	1	1	6	2	76	1	99	99	5	6	0	0	1	1	1	1	99	99	99	99	99	99	99	99	1	99	99	99	2	2	1	2	2	2	1	2	2	2	2	2	2	1	1	2	2	2	2	2
740	3695	1	2	6	3	82	3	2	99	5	2	0	0	1	1	1	1	99	99	99	99	99	99	99	99	1	99	99	99	2	2	3	2	2	2	3	2	2	2	2	2	2	2	2	2	2	2	2	2
741	387	1	2	3	1	33	1	99	99	3	3	0	0	0	1	0	0	99	0	99	1	99	99	99	99	99	99	1	99	99	99	99	99	99	99	99	99	99	99	99	99	99	99	99	99	99	99	99	99
742	3255	1	2	2	1	23	3	1	99	3	1	1	1	0	0	0	0	99	99	99	99	1	1	1	1	99	99	99	1	99	99	99	99	99	99	99	99	99	99	99	99	99	99	99	99	99	99	99	99
743	80242	1	2	6	2	71	3	1	99	3	2	0	0	1	1	1	1	99	99	99	99	99	99	99	99	1	99	99	99	3	1	1	3	3	3	1	2	2	2	2	3	3	3	1	2	3	3	2	2
744	994	1	1	6	2	64	1	99	99	2	4	1	1	1	1	1	1	99	99	99	99	99	99	99	99	1	99	99	99	2	3	3	3	2	2	3	2	2	2	2	2	3	3	3	2	2	3	2	2
745	1361	1	1	4	1	43	1	99	99	5	2	0	0	1	1	0	0	1	1	1	1	99	99	99	99	99	99	1	99	99	99	99	99	99	99	99	99	99	99	99	99	99	99	99	99	99	99	99	99
746	17822	1	2	5	2	48	1	99	99	2	2	0	0	1	1	0	0	1	1	1	1	99	99	99	99	99	99	1	99	99	99	99	99	99	99	99	99	99	99	99	99	99	99	99	99	99	99	99	99
747	3360	1	2	6	2	61	1	99	99	3	2	0	0	1	1	1	1	99	99	99	99	99	99	99	99	1	99	99	99	2	1	1	2	2	2	1	3	2	2	2	2	2	2	1	1	2	1	2	2
748	1745	1	2	5	1	46	5	99	99	2	1	1	1	1	1	0	0	1	1	1	1	99	99	99	99	99	99	1	99	99	99	99	99	99	99	99	99	99	99	99	99	99	99	99	99	99	99	99	99
749	1339	1	2	6	2	72	1	99	99	2	6	0	0	1	1	1	1	99	99	99	99	99	99	99	99	1	99	99	99	3	3	1	3	3	3	1	2	3	2	2	3	3	3	1	3	3	3	3	3
750	816	1	1	2	1	23	5	99	99	5	1	0	0	0	1	0	0	99	0	99	1	99	99	99	99	99	99	1	99	99	99	99	99	99	99	99	99	99	99	99	99	99	99	99	99	99	99	99	99
751	1685	1	2	6	2	55	2	99	99	3	5	0	0	1	1	1	1	99	99	99	99	99	99	99	99	1	99	99	99	2	3	3	2	2	2	3	2	2	2	2	2	2	3	3	2	2	3	2	2
752	1482	1	2	6	3	77	5	99	99	5	2	0	0	0	0	1	1	99	99	99	99	99	99	99	99	99	1	99	99	2	1	3	1	1	3	3	3	3	3	3	3	3	3	3	1	3	3	2	2
753	1457	1	1	6	2	69	4	99	2	5	5	1	0	1	1	1	1	99	99	99	99	99	99	99	99	1	99	99	99	2	1	1	2	2	2	1	2	2	2	2	2	2	2	1	2	2	1	2	2
754	5733	1	1	3	1	29	4	99	1	4	1	0	0	1	0	0	0	0	99	1	99	99	99	99	99	99	99	1	99	99	99	99	99	99	99	99	99	99	99	99	99	99	99	99	99	99	99	99	99
755	1025	1	1	5	2	51	1	99	99	2	3	0	0	1	1	1	1	99	99	99	99	99	99	99	99	1	99	99	99	2	1	1	2	2	2	2	2	2	2	2	2	2	2	1	2	2	2	2	2
756	842	1	1	5	2	53	3	2	99	5	2	0	0	1	1	1	1	99	99	99	99	99	99	99	99	1	99	99	99	2	1	3	2	2	2	1	2	2	2	2	2	2	2	2	2	2	1	2	2
757	15475	1	2	5	2	49	1	99	99	3	2	0	0	1	1	1	1	99	99	99	99	99	99	99	99	1	99	99	99	2	1	2	2	2	2	2	2	2	2	2	1	1	1	1	2	2	1	2	2
758	2021	1	1	6	2	71	2	99	99	3	2	1	1	1	1	1	1	99	99	99	99	99	99	99	99	1	99	99	99	2	1	1	2	2	3	1	2	2	2	2	2	1	1	2	2	2	2	2	2
759	2236	1	1	4	1	41	5	99	99	5	2	1	1	1	1	0	0	1	1	1	1	99	99	99	99	99	99	1	99	99	99	99	99	99	99	99	99	99	99	99	99	99	99	99	99	99	99	99	99
760	1216	1	1	3	1	29	1	99	99	3	1	1	1	0	1	0	0	99	1	99	1	99	99	99	99	99	99	1	99	99	99	99	99	99	99	99	99	99	99	99	99	99	99	99	99	99	99	99	99
761	472	1	2	2	1	24	3	1	99	3	2	0	1	0	0	0	0	99	99	99	99	99	1	99	0	99	99	99	1	99	99	99	99	99	99	99	99	99	99	99	99	99	99	99	99	99	99	99	99
762	2718	1	1	4	1	35	1	99	99	3	3	0	0	1	1	0	0	1	1	1	1	99	99	99	99	99	99	1	99	99	99	99	99	99	99	99	99	99	99	99	99	99	99	99	99	99	99	99	99
763	704	1	1	3	1	29	3	2	99	3	2	1	1	1	0	0	0	0	99	1	99	99	99	99	99	99	99	1	99	99	99	99	99	99	99	99	99	99	99	99	99	99	99	99	99	99	99	99	99
764	513	1	2	6	2	71	3	2	99	2	2	0	0	1	1	1	1	99	99	99	99	99	99	99	99	1	99	99	99	2	1	1	2	2	1	1	2	2	2	2	2	1	1	1	2	2	2	2	2
765	505	1	2	2	1	22	4	99	1	3	1	1	1	0	0	0	0	99	99	99	99	0	0	1	1	99	99	99	1	99	99	99	99	99	99	99	99	99	99	99	99	99	99	99	99	99	99	99	99
766	633	1	1	3	1	29	4	99	1	5	2	1	1	1	1	0	0	1	1	1	1	99	99	99	99	99	99	1	99	99	99	99	99	99	99	99	99	99	99	99	99	99	99	99	99	99	99	99	99
767	1064	1	1	6	2	64	1	99	99	3	2	0	0	1	1	1	1	99	99	99	99	99	99	99	99	1	99	99	99	2	3	2	3	2	2	3	2	2	2	2	2	3	3	3	3	2	2	2	2
768	1333	1	1	6	3	77	5	99	99	3	6	0	0	1	1	1	1	99	99	99	99	99	99	99	99	1	99	99	99	3	1	3	2	2	2	3	2	1	2	2	2	2	2	2	2	2	2	2	2
769	2241	1	2	6	2	68	1	99	99	5	2	0	0	1	1	1	1	99	99	99	99	99	99	99	99	1	99	99	99	2	1	3	2	2	3	3	2	2	2	2	1	3	3	2	2	2	2	2	2
770	1802	1	2	6	3	84	5	99	99	5	2	0	0	1	1	1	1	99	99	99	99	99	99	99	99	1	99	99	99	2	1	1	2	2	2	1	2	2	2	2	2	1	1	2	2	2	2	2	2
771	2023	1	1	6	2	72	5	99	99	5	1	1	0	1	1	1	1	99	99	99	99	99	99	99	99	1	99	99	99	2	1	1	2	2	2	1	2	2	2	2	2	1	1	1	2	1	1	2	2
772	2005	1	2	6	3	80	2	99	99	5	2	0	0	1	1	1	1	99	99	99	99	99	99	99	99	1	99	99	99	2	2	1	2	2	2	1	2	2	2	2	1	2	1	1	2	2	1	2	2
773	1021	1	1	5	2	51	5	99	99	5	2	0	0	1	1	0	0	1	1	1	1	99	99	99	99	99	99	1	99	99	99	99	99	99	99	99	99	99	99	99	99	99	99	99	99	99	99	99	99
774	1553	1	2	6	2	73	3	1	99	5	2	0	0	0	1	1	1	99	99	99	99	99	99	99	99	1	99	99	99	2	2	2	2	2	2	2	2	2	2	2	2	2	2	2	2	2	2	2	2
775	932	1	1	4	1	41	1	99	99	5	3	0	0	1	1	0	0	1	1	1	1	99	99	99	99	99	99	1	99	99	99	99	99	99	99	99	99	99	99	99	99	99	99	99	99	99	99	99	99
776	1274	1	1	6	2	75	2	99	99	5	1	0	0	0	0	1	1	99	99	99	99	99	99	99	99	99	1	99	99	2	1	3	2	2	2	1	2	2	2	2	2	2	2	2	2	2	2	2	2
777	1361	1	1	6	2	71	4	99	1	5	5	0	0	1	1	1	1	99	99	99	99	99	99	99	99	1	99	99	99	2	2	2	2	2	2	2	3	2	2	1	2	2	2	1	2	2	1	2	2
778	1147	1	1	5	2	47	3	1	99	3	2	0	0	1	0	0	0	0	99	1	99	99	99	99	99	99	99	1	99	99	99	99	99	99	99	99	99	99	99	99	99	99	99	99	99	99	99	99	99
779	715	1	1	5	2	50	1	99	99	2	2	1	1	1	1	0	0	1	1	1	1	99	99	99	99	99	99	1	99	99	99	99	99	99	99	99	99	99	99	99	99	99	99	99	99	99	99	99	99
780	704	1	1	2	1	22	4	99	1	4	3	1	1	1	0	0	0	1	99	1	99	99	99	99	99	99	99	1	99	99	99	99	99	99	99	99	99	99	99	99	99	99	99	99	99	99	99	99	99
781	1197	1	1	6	2	57	1	99	99	3	2	0	0	1	1	0	0	1	1	1	1	99	99	99	99	99	99	1	99	99	99	99	99	99	99	99	99	99	99	99	99	99	99	99	99	99	99	99	99
782	1344	1	1	5	2	49	1	99	99	2	2	0	0	1	1	0	0	1	1	1	1	99	99	99	99	99	99	1	99	99	99	99	99	99	99	99	99	99	99	99	99	99	99	99	99	99	99	99	99
783	1851	1	1	6	2	69	5	99	99	5	5	0	0	1	1	1	1	99	99	99	99	99	99	99	99	1	99	99	99	2	3	2	2	2	2	3	2	2	2	2	1	2	2	1	2	2	2	2	2
784	1024	1	1	5	2	47	3	1	99	5	3	1	1	0	0	0	0	99	99	99	99	1	1	1	1	99	99	99	1	99	99	99	99	99	99	99	99	99	99	99	99	99	99	99	99	99	99	99	99
785	1025	1	1	4	1	42	1	99	99	3	2	1	1	0	1	0	0	99	1	99	1	99	99	99	99	99	99	1	99	99	99	99	99	99	99	99	99	99	99	99	99	99	99	99	99	99	99	99	99
786	4970	1	2	5	2	52	1	99	99	3	2	0	0	1	1	0	0	1	1	1	1	99	99	99	99	99	99	1	99	99	99	99	99	99	99	99	99	99	99	99	99	99	99	99	99	99	99	99	99
787	1355	1	2	6	2	70	4	99	1	3	6	1	1	1	1	1	1	99	99	99	99	99	99	99	99	1	99	99	99	2	3	1	2	2	3	3	2	2	2	2	2	3	1	3	2	2	2	2	2
788	1349	1	1	5	2	53	2	99	99	3	5	1	1	1	1	1	1	99	99	99	99	99	99	99	99	1	99	99	99	2	1	1	3	3	2	1	2	2	2	2	2	1	2	1	2	1	2	3	2
789	2594	1	1	6	2	66	2	99	99	5	2	0	0	1	1	1	1	99	99	99	99	99	99	99	99	1	99	99	99	2	1	2	2	3	3	3	2	2	2	2	2	3	3	2	3	2	3	2	2
790	1013	1	1	2	1	23	3	2	99	3	3	1	1	1	0	0	0	1	99	1	99	99	99	99	99	99	99	1	99	99	99	99	99	99	99	99	99	99	99	99	99	99	99	99	99	99	99	99	99
791	1186	1	1	6	2	70	3	2	99	3	3	0	0	1	1	1	1	99	99	99	99	99	99	99	99	1	99	99	99	2	2	2	2	2	2	2	2	2	2	2	2	2	3	3	2	2	2	2	2
792	14722	1	1	3	1	26	1	99	99	4	2	0	0	1	1	0	0	1	1	1	1	99	99	99	99	99	99	1	99	99	99	99	99	99	99	99	99	99	99	99	99	99	99	99	99	99	99	99	99
793	522	1	1	3	1	30	4	99	1	3	3	1	1	1	1	0	0	1	1	1	1	99	99	99	99	99	99	1	99	99	99	99	99	99	99	99	99	99	99	99	99	99	99	99	99	99	99	99	99
794	975	1	2	2	1	22	3	1	99	5	1	0	1	1	0	0	0	1	99	0	99	99	99	99	99	99	99	1	99	99	99	99	99	99	99	99	99	99	99	99	99	99	99	99	99	99	99	99	99
795	1121	1	2	5	2	52	3	2	99	3	1	1	0	1	0	0	0	1	99	0	99	99	99	99	99	99	99	1	99	99	99	99	99	99	99	99	99	99	99	99	99	99	99	99	99	99	99	99	99
796	738	1	1	4	1	42	3	1	99	5	2	1	1	1	1	0	0	0	0	1	1	99	99	99	99	99	99	1	99	99	99	99	99	99	99	99	99	99	99	99	99	99	99	99	99	99	99	99	99
797	1483	1	2	6	2	72	1	99	99	5	6	1	0	1	1	1	1	99	99	99	99	99	99	99	99	1	99	99	99	2	3	1	3	3	3	1	3	2	2	2	2	1	1	1	3	2	1	2	2
798	944023	1	2	6	2	73	1	99	99	2	6	0	0	1	1	1	1	99	99	99	99	99	99	99	99	1	99	99	99	2	3	3	1	3	2	1	2	2	2	2	1	2	1	3	2	2	2	2	2
799	1840	1	1	5	2	51	3	2	99	2	5	0	0	1	1	0	1	99	99	99	99	99	99	99	99	1	99	99	99	99	99	99	99	99	99	99	99	99	99	99	99	99	99	99	99	99	99	99	99
800	355	1	1	3	1	28	1	99	99	3	1	0	0	0	1	0	0	99	0	99	1	99	99	99	99	99	99	1	99	99	99	99	99	99	99	99	99	99	99	99	99	99	99	99	99	99	99	99	99
801	793	1	2	2	1	20	1	99	99	2	1	1	1	1	0	0	0	1	99	1	99	99	99	99	99	99	99	1	99	99	99	99	99	99	99	99	99	99	99	99	99	99	99	99	99	99	99	99	99
802	1453	1	2	6	2	72	5	99	99	2	2	0	0	1	1	1	1	99	99	99	99	99	99	99	99	1	99	99	99	2	1	3	3	2	2	1	2	2	2	2	2	2	1	2	2	2	1	2	2
803	633	1	2	6	2	57	1	99	99	3	2	1	1	1	1	1	1	99	99	99	99	99	99	99	99	1	99	99	99	2	1	1	1	1	2	1	3	2	2	2	2	1	1	1	2	2	2	2	2
804	719	1	1	5	2	52	2	99	99	3	2	1	1	1	1	0	1	99	99	99	99	99	99	99	99	1	99	99	99	99	99	99	99	99	99	99	99	99	99	99	99	99	99	99	99	99	99	99	99
805	994065	1	2	6	2	71	4	99	2	5	2	0	0	1	1	1	1	99	99	99	99	99	99	99	99	1	99	99	99	2	1	1	1	1	3	1	2	1	2	2	2	2	2	2	2	2	2	2	2
806	1256	1	2	6	2	71	3	1	99	4	6	0	0	1	1	1	1	99	99	99	99	99	99	99	99	1	99	99	99	2	1	1	1	1	2	1	2	2	2	2	2	2	2	2	1	2	2	2	2
807	899	1	2	3	1	34	4	99	2	3	1	0	0	1	1	0	0	1	1	1	1	99	99	99	99	99	99	1	99	99	99	99	99	99	99	99	99	99	99	99	99	99	99	99	99	99	99	99	99
808	1765	1	2	6	2	60	1	99	99	3	2	0	0	1	1	1	1	99	99	99	99	99	99	99	99	1	99	99	99	2	2	2	2	2	2	2	2	2	2	2	2	2	1	2	2	2	2	2	2
809	2065	1	2	6	2	73	3	2	99	5	2	0	0	1	1	1	1	99	99	99	99	99	99	99	99	1	99	99	99	2	1	1	3	2	3	1	2	2	2	2	2	1	1	3	2	3	1	2	2
810	922	1	2	3	1	31	1	99	99	2	1	1	0	0	0	0	0	99	99	99	99	1	99	0	99	99	99	99	1	99	99	99	99	99	99	99	99	99	99	99	99	99	99	99	99	99	99	99	99
811	4699	1	2	6	2	68	1	99	99	3	2	1	1	1	1	1	1	99	99	99	99	99	99	99	99	1	99	99	99	2	1	3	2	2	2	1	2	2	2	2	2	1	1	3	2	2	2	2	2
812	1274	1	2	3	1	27	3	1	99	3	3	1	1	0	0	0	0	99	99	99	99	0	0	1	1	99	99	99	1	99	99	99	99	99	99	99	99	99	99	99	99	99	99	99	99	99	99	99	99
813	1163	1	1	4	1	39	5	99	99	5	2	0	0	1	1	0	0	1	1	1	1	99	99	99	99	99	99	1	99	99	99	99	99	99	99	99	99	99	99	99	99	99	99	99	99	99	99	99	99
814	1557	1	2	6	2	65	2	99	99	3	2	0	0	0	0	1	1	99	99	99	99	99	99	99	99	99	1	99	99	2	2	2	2	2	2	3	2	2	2	2	1	2	2	3	3	3	2	2	2
815	1864	1	1	3	1	26	3	2	99	3	3	1	1	0	0	0	0	99	99	99	99	1	1	1	1	99	99	99	1	99	99	99	99	99	99	99	99	99	99	99	99	99	99	99	99	99	99	99	99
816	1167	1	1	6	2	69	3	2	99	3	6	0	0	1	1	1	1	99	99	99	99	99	99	99	99	1	99	99	99	2	1	1	2	2	2	1	2	2	2	2	2	1	1	2	2	2	2	2	2
817	3114	1	1	6	2	59	5	99	99	5	2	0	0	1	0	1	1	99	99	99	99	99	99	99	99	1	99	99	99	2	1	2	2	2	2	1	2	2	2	2	2	2	1	2	2	2	2	2	2
818	1133	1	2	4	1	38	3	1	99	5	2	1	1	1	1	0	0	0	0	1	1	99	99	99	99	99	99	1	99	99	99	99	99	99	99	99	99	99	99	99	99	99	99	99	99	99	99	99	99
819	1629	1	1	5	2	48	2	99	99	2	2	0	0	1	1	0	0	0	1	1	1	99	99	99	99	99	99	1	99	99	99	99	99	99	99	99	99	99	99	99	99	99	99	99	99	99	99	99	99
820	1663	1	2	5	2	50	3	1	99	3	3	1	1	1	1	0	0	1	1	1	1	99	99	99	99	99	99	1	99	99	99	99	99	99	99	99	99	99	99	99	99	99	99	99	99	99	99	99	99
821	586	1	2	4	1	35	1	99	99	1	3	0	0	1	1	0	0	1	1	1	1	99	99	99	99	99	99	1	99	99	99	99	99	99	99	99	99	99	99	99	99	99	99	99	99	99	99	99	99
822	990	1	2	6	3	77	2	99	99	3	2	0	0	1	1	1	1	99	99	99	99	99	99	99	99	1	99	99	99	2	1	2	2	2	2	1	2	2	2	2	2	2	2	2	2	2	2	2	2
823	1608	1	2	4	1	44	3	2	99	5	1	0	0	1	1	0	0	1	1	1	1	99	99	99	99	99	99	1	99	99	99	99	99	99	99	99	99	99	99	99	99	99	99	99	99	99	99	99	99
824	1787	1	2	6	2	74	2	99	99	3	2	0	1	1	1	1	1	99	99	99	99	99	99	99	99	1	99	99	99	2	3	2	2	2	2	1	2	2	2	2	2	2	3	3	1	3	2	2	2
825	1948	1	1	6	2	70	3	2	99	3	6	0	0	1	1	1	1	99	99	99	99	99	99	99	99	1	99	99	99	2	1	1	2	2	2	1	2	2	2	2	1	2	2	1	2	2	1	2	2
826	690	1	1	2	1	24	1	99	99	5	2	0	0	1	0	0	0	0	99	1	99	99	99	99	99	99	99	1	99	99	99	99	99	99	99	99	99	99	99	99	99	99	99	99	99	99	99	99	99
827	3020	1	2	6	2	72	3	2	99	3	2	0	0	1	1	1	1	99	99	99	99	99	99	99	99	1	99	99	99	2	2	1	2	2	3	1	2	2	2	2	2	2	2	2	2	2	2	2	2
828	2036	1	2	6	2	72	4	99	2	3	1	0	0	1	1	1	1	99	99	99	99	99	99	99	99	1	99	99	99	2	3	3	2	3	3	1	2	2	2	2	2	1	1	2	3	3	2	2	2
829	2885	1	2	6	3	77	5	99	99	5	2	0	0	1	1	1	1	99	99	99	99	99	99	99	99	1	99	99	99	2	3	1	2	2	2	3	2	2	2	2	2	2	1	1	2	2	2	2	2
830	440	1	2	2	1	24	4	99	2	4	3	0	0	1	1	0	0	1	1	1	0	99	99	99	99	99	99	1	99	99	99	99	99	99	99	99	99	99	99	99	99	99	99	99	99	99	99	99	99
831	2098	1	2	4	1	40	3	1	99	4	2	0	0	1	1	0	0	1	1	1	1	99	99	99	99	99	99	1	99	99	99	99	99	99	99	99	99	99	99	99	99	99	99	99	99	99	99	99	99
832	982	1	1	4	1	37	1	99	99	5	1	1	1	1	1	0	0	1	1	1	1	99	99	99	99	99	99	1	99	99	99	99	99	99	99	99	99	99	99	99	99	99	99	99	99	99	99	99	99
833	1892	1	1	5	2	50	2	99	99	5	2	1	1	1	1	1	1	99	99	99	99	99	99	99	99	1	99	99	99	2	1	1	2	2	2	1	2	2	2	2	2	1	1	1	2	2	2	3	2
834	1168	1	2	5	2	51	4	99	2	5	2	1	1	1	1	0	0	1	1	1	1	99	99	99	99	99	99	1	99	99	99	99	99	99	99	99	99	99	99	99	99	99	99	99	99	99	99	99	99
835	780	1	1	4	1	36	1	99	99	3	3	0	0	1	1	0	0	1	1	1	1	99	99	99	99	99	99	1	99	99	99	99	99	99	99	99	99	99	99	99	99	99	99	99	99	99	99	99	99
836	1378	1	2	3	1	25	4	99	1	3	2	1	1	1	0	0	0	1	99	0	99	99	99	99	99	99	99	1	99	99	99	99	99	99	99	99	99	99	99	99	99	99	99	99	99	99	99	99	99
837	955	1	1	6	2	64	5	99	99	5	1	0	0	1	1	1	1	99	99	99	99	99	99	99	99	1	99	99	99	2	1	1	2	2	2	1	2	2	2	2	2	2	2	1	2	2	1	2	2
838	1217	1	2	6	2	75	5	99	99	5	2	0	0	0	0	1	1	99	99	99	99	99	99	99	99	99	1	99	99	2	3	1	2	2	2	1	2	2	2	2	2	2	1	2	2	2	2	2	2
839	1694	1	2	4	1	40	1	99	99	5	2	0	0	1	1	0	0	0	0	1	1	99	99	99	99	99	99	1	99	99	99	99	99	99	99	99	99	99	99	99	99	99	99	99	99	99	99	99	99
840	1562	1	1	6	2	67	1	99	99	5	6	0	0	1	1	1	1	99	99	99	99	99	99	99	99	1	99	99	99	2	1	1	2	2	2	1	2	2	2	2	2	1	1	1	2	1	2	2	2
841	1109	1	1	5	2	53	3	1	99	5	5	1	1	1	1	0	1	99	99	99	99	99	99	99	99	1	99	99	99	99	99	99	99	99	99	99	99	99	99	99	99	99	99	99	99	99	99	99	99
842	2604	1	2	6	2	71	1	99	99	5	2	0	0	0	0	1	1	99	99	99	99	99	99	99	99	99	1	99	99	2	2	1	2	2	2	1	2	2	2	2	2	2	1	1	2	2	2	2	2
843	435444	1	1	3	1	25	3	1	99	3	3	0	1	0	0	0	0	99	99	99	99	99	0	99	1	99	99	99	1	99	99	99	99	99	99	99	99	99	99	99	99	99	99	99	99	99	99	99	99
844	2510	1	2	3	1	33	1	99	99	5	1	1	1	1	1	0	0	1	1	1	1	99	99	99	99	99	99	1	99	99	99	99	99	99	99	99	99	99	99	99	99	99	99	99	99	99	99	99	99
845	811	1	1	3	1	32	3	2	99	3	2	1	1	1	1	0	0	1	1	1	1	99	99	99	99	99	99	1	99	99	99	99	99	99	99	99	99	99	99	99	99	99	99	99	99	99	99	99	99
846	1071	1	1	3	1	26	2	99	99	3	3	1	1	1	1	0	0	1	1	1	1	99	99	99	99	99	99	1	99	99	99	99	99	99	99	99	99	99	99	99	99	99	99	99	99	99	99	99	99
847	1812	1	2	6	2	72	5	99	99	2	2	0	0	0	0	1	1	99	99	99	99	99	99	99	99	99	1	99	99	3	1	3	3	2	2	1	2	2	2	2	1	3	3	3	3	3	3	3	3
848	1576	1	1	6	2	75	4	99	2	3	5	0	0	1	0	1	1	99	99	99	99	99	99	99	99	1	99	99	99	2	1	1	2	2	2	1	2	2	2	2	2	2	2	2	1	2	1	2	2
849	372	1	1	3	1	33	5	99	99	5	2	1	1	1	0	0	0	0	99	1	99	99	99	99	99	99	99	1	99	99	99	99	99	99	99	99	99	99	99	99	99	99	99	99	99	99	99	99	99
850	3073	1	2	6	3	89	4	99	2	5	2	0	0	0	0	1	1	99	99	99	99	99	99	99	99	99	1	99	99	2	1	1	2	2	2	1	2	2	2	2	2	1	1	1	2	2	1	1	2
851	2852	1	1	6	2	62	1	99	99	5	2	0	0	1	1	1	1	99	99	99	99	99	99	99	99	1	99	99	99	2	1	2	2	2	2	3	2	2	2	2	2	1	1	2	2	2	2	2	2
852	1198	1	1	5	2	51	3	1	99	2	2	0	0	1	1	0	0	1	1	1	1	99	99	99	99	99	99	1	99	99	99	99	99	99	99	99	99	99	99	99	99	99	99	99	99	99	99	99	99
853	1107	1	2	5	1	46	1	99	99	3	2	0	0	1	1	0	0	0	0	1	1	99	99	99	99	99	99	1	99	99	99	99	99	99	99	99	99	99	99	99	99	99	99	99	99	99	99	99	99
854	398	1	1	2	1	23	2	99	99	3	1	0	0	1	1	0	0	0	0	1	1	99	99	99	99	99	99	1	99	99	99	99	99	99	99	99	99	99	99	99	99	99	99	99	99	99	99	99	99
855	827	1	2	4	1	44	1	99	99	3	2	0	0	1	0	0	0	0	99	1	99	99	99	99	99	99	99	1	99	99	99	99	99	99	99	99	99	99	99	99	99	99	99	99	99	99	99	99	99
856	38736	1	1	3	1	26	4	99	1	3	2	1	0	0	0	0	0	99	99	99	99	1	99	0	99	99	99	99	1	99	99	99	99	99	99	99	99	99	99	99	99	99	99	99	99	99	99	99	99
857	654	1	2	4	1	40	2	99	99	5	2	1	1	1	0	0	0	0	99	1	99	99	99	99	99	99	99	1	99	99	99	99	99	99	99	99	99	99	99	99	99	99	99	99	99	99	99	99	99
858	389	1	1	6	3	78	3	2	99	4	6	0	0	0	0	1	1	99	99	99	99	99	99	99	99	99	1	99	99	3	3	3	3	3	3	3	3	3	3	3	3	3	3	3	3	3	3	3	3
859	788	1	1	2	1	22	4	99	2	3	3	1	1	0	0	0	0	99	99	99	99	1	1	0	0	99	99	99	1	99	99	99	99	99	99	99	99	99	99	99	99	99	99	99	99	99	99	99	99
860	833	1	1	2	1	21	1	99	99	3	3	1	1	0	1	0	0	99	1	99	1	99	99	99	99	99	99	1	99	99	99	99	99	99	99	99	99	99	99	99	99	99	99	99	99	99	99	99	99
861	495	1	1	6	2	55	2	99	99	2	5	0	0	0	0	0	1	99	99	99	99	99	99	99	99	99	1	99	99	99	99	99	99	99	99	99	99	99	99	99	99	99	99	99	99	99	99	99	99
862	832	1	1	6	2	58	1	99	99	3	2	0	0	1	1	1	0	99	99	99	99	99	99	99	99	1	99	99	99	2	2	3	2	2	2	3	2	2	2	2	2	2	2	2	2	2	2	2	2
863	641	1	2	3	1	30	2	99	99	5	2	1	1	1	1	0	0	1	1	1	1	99	99	99	99	99	99	1	99	99	99	99	99	99	99	99	99	99	99	99	99	99	99	99	99	99	99	99	99
864	1137	1	2	6	3	85	5	99	99	3	3	0	0	1	0	1	1	99	99	99	99	99	99	99	99	1	99	99	99	2	1	2	2	2	2	1	2	2	2	2	2	2	2	2	2	1	2	2	2
865	941222	1	2	4	1	40	2	99	99	3	2	0	0	1	1	0	0	1	1	1	1	99	99	99	99	99	99	1	99	99	99	99	99	99	99	99	99	99	99	99	99	99	99	99	99	99	99	99	99
866	767	1	1	4	1	40	2	99	99	3	2	0	0	1	0	0	0	0	99	1	99	99	99	99	99	99	99	1	99	99	99	99	99	99	99	99	99	99	99	99	99	99	99	99	99	99	99	99	99
867	1309	1	1	6	2	70	5	99	99	5	1	0	0	1	1	1	1	99	99	99	99	99	99	99	99	1	99	99	99	2	1	1	2	2	2	1	2	2	2	2	2	2	2	1	2	2	1	2	2
868	1212	1	1	4	1	35	2	99	99	5	3	0	0	1	1	0	0	0	1	1	0	99	99	99	99	99	99	1	99	99	99	99	99	99	99	99	99	99	99	99	99	99	99	99	99	99	99	99	99
869	342	1	2	4	1	36	1	99	99	3	2	1	0	0	0	0	0	99	99	99	99	1	99	0	99	99	99	99	1	99	99	99	99	99	99	99	99	99	99	99	99	99	99	99	99	99	99	99	99
870	685	1	2	5	2	49	1	99	99	5	5	1	1	0	1	0	0	99	1	99	1	99	99	99	99	99	99	1	99	99	99	99	99	99	99	99	99	99	99	99	99	99	99	99	99	99	99	99	99
871	1141	1	1	6	2	60	1	99	99	3	4	0	0	1	1	0	1	99	99	99	99	99	99	99	99	1	99	99	99	99	99	99	99	99	99	99	99	99	99	99	99	99	99	99	99	99	99	99	99
872	1270	1	2	6	3	77	5	99	99	5	2	0	0	0	0	1	1	99	99	99	99	99	99	99	99	99	1	99	99	2	1	1	2	2	2	1	2	2	2	2	1	3	1	1	2	2	2	2	2
873	550	1	2	6	2	61	1	99	99	3	2	1	1	1	1	1	1	99	99	99	99	99	99	99	99	1	99	99	99	2	1	2	2	2	2	2	2	2	2	2	2	2	2	2	2	2	2	2	2
874	1377	1	2	6	2	63	1	99	99	3	2	0	0	1	1	1	1	99	99	99	99	99	99	99	99	1	99	99	99	1	1	2	2	2	2	1	2	2	2	2	2	2	2	1	2	2	2	2	2
875	1556	1	2	6	2	74	4	99	1	4	2	0	0	0	0	1	1	99	99	99	99	99	99	99	99	99	1	99	99	2	3	3	2	2	2	2	2	2	2	2	2	3	3	3	2	2	2	2	2
876	5672	1	2	6	3	81	4	99	2	5	5	0	0	1	1	1	1	99	99	99	99	99	99	99	99	1	99	99	99	3	1	1	2	2	3	3	3	2	2	2	2	3	1	2	2	3	2	2	3
877	1474	1	1	6	2	71	2	99	99	5	2	1	0	1	1	1	1	99	99	99	99	99	99	99	99	1	99	99	99	2	1	2	1	2	2	1	2	2	2	2	1	2	1	2	1	1	1	2	2
878	11316	1	1	4	1	38	3	2	99	5	2	1	1	1	1	0	0	1	1	1	1	99	99	99	99	99	99	1	99	99	99	99	99	99	99	99	99	99	99	99	99	99	99	99	99	99	99	99	99
879	1527	1	2	2	1	23	1	99	99	3	1	1	1	0	0	0	0	99	99	99	99	1	1	1	1	99	99	99	1	99	99	99	99	99	99	99	99	99	99	99	99	99	99	99	99	99	99	99	99
880	545	1	1	4	1	38	5	99	99	5	1	0	0	1	1	0	0	0	0	1	1	99	99	99	99	99	99	1	99	99	99	99	99	99	99	99	99	99	99	99	99	99	99	99	99	99	99	99	99
881	792	1	2	3	1	32	1	99	99	5	5	0	0	1	0	0	0	1	99	0	99	99	99	99	99	99	99	1	99	99	99	99	99	99	99	99	99	99	99	99	99	99	99	99	99	99	99	99	99
882	927406	1	1	3	1	33	4	99	2	3	3	0	0	1	1	0	0	0	0	1	1	99	99	99	99	99	99	1	99	99	99	99	99	99	99	99	99	99	99	99	99	99	99	99	99	99	99	99	99
883	1130	1	1	6	2	69	4	99	1	5	5	0	0	1	1	1	1	99	99	99	99	99	99	99	99	1	99	99	99	3	3	3	3	3	3	3	2	2	2	2	1	3	3	3	3	3	3	3	3
884	1116	1	2	4	1	41	4	99	1	5	1	1	1	1	1	0	0	0	0	1	1	99	99	99	99	99	99	1	99	99	99	99	99	99	99	99	99	99	99	99	99	99	99	99	99	99	99	99	99
885	1623	1	1	6	3	78	4	99	1	5	2	1	1	1	1	1	1	99	99	99	99	99	99	99	99	1	99	99	99	2	2	1	2	2	2	3	2	2	2	1	2	2	3	3	2	3	1	2	2
886	863	1	2	3	1	32	5	99	99	3	1	1	1	0	0	0	0	99	99	99	99	1	0	0	1	99	99	99	1	99	99	99	99	99	99	99	99	99	99	99	99	99	99	99	99	99	99	99	99
887	709	1	2	2	1	23	3	2	99	3	2	1	1	1	1	0	0	1	0	1	1	99	99	99	99	99	99	1	99	99	99	99	99	99	99	99	99	99	99	99	99	99	99	99	99	99	99	99	99
888	1396	1	2	2	1	22	2	99	99	5	1	1	1	0	0	0	0	99	99	99	99	1	1	1	1	99	99	99	1	99	99	99	99	99	99	99	99	99	99	99	99	99	99	99	99	99	99	99	99
889	1456	1	1	6	2	69	3	2	99	3	2	0	0	1	1	1	1	99	99	99	99	99	99	99	99	1	99	99	99	2	1	1	2	2	2	1	2	2	2	2	1	1	1	1	2	2	1	2	2
890	1439	1	2	6	2	71	4	99	2	3	2	1	1	1	1	1	1	99	99	99	99	99	99	99	99	1	99	99	99	2	2	2	2	2	2	3	2	2	2	2	2	2	3	2	3	3	2	2	2
891	1067	1	2	4	1	37	5	99	99	5	3	0	0	1	1	0	0	1	1	1	1	99	99	99	99	99	99	1	99	99	99	99	99	99	99	99	99	99	99	99	99	99	99	99	99	99	99	99	99
892	4974	1	2	3	1	32	2	99	99	5	1	0	0	1	1	0	0	1	1	1	0	99	99	99	99	99	99	1	99	99	99	99	99	99	99	99	99	99	99	99	99	99	99	99	99	99	99	99	99
893	352	1	2	2	1	20	2	99	99	3	1	1	1	0	0	0	0	99	99	99	99	1	1	1	1	99	99	99	1	99	99	99	99	99	99	99	99	99	99	99	99	99	99	99	99	99	99	99	99
894	2125	1	2	6	2	70	5	99	99	5	2	0	0	1	1	1	1	99	99	99	99	99	99	99	99	1	99	99	99	2	2	2	2	2	3	3	2	2	2	2	2	2	3	2	2	2	2	2	2
895	615	1	2	2	1	24	1	99	99	3	1	1	1	0	1	0	0	99	0	99	1	99	99	99	99	99	99	1	99	99	99	99	99	99	99	99	99	99	99	99	99	99	99	99	99	99	99	99	99
896	1693	1	1	6	2	66	1	99	99	3	2	0	0	1	1	1	1	99	99	99	99	99	99	99	99	1	99	99	99	2	1	1	2	2	2	1	2	2	2	2	2	2	2	1	2	2	2	2	2
897	1472	1	2	6	2	68	1	99	99	5	2	1	1	1	1	1	1	99	99	99	99	99	99	99	99	1	99	99	99	2	1	3	2	2	2	3	2	2	2	2	2	2	2	1	2	2	2	2	2
898	1175	1	1	5	2	51	2	99	99	5	2	0	0	1	1	0	0	1	1	1	1	99	99	99	99	99	99	1	99	99	99	99	99	99	99	99	99	99	99	99	99	99	99	99	99	99	99	99	99
899	13083	1	2	2	1	24	1	99	99	3	1	1	1	0	1	0	0	99	1	99	1	99	99	99	99	99	99	1	99	99	99	99	99	99	99	99	99	99	99	99	99	99	99	99	99	99	99	99	99
900	1066	1	1	5	2	47	5	99	99	4	5	1	1	1	1	0	0	1	1	1	1	99	99	99	99	99	99	1	99	99	99	99	99	99	99	99	99	99	99	99	99	99	99	99	99	99	99	99	99
901	2267	1	1	5	2	47	3	1	99	5	3	1	1	1	1	0	0	1	1	1	1	99	99	99	99	99	99	1	99	99	99	99	99	99	99	99	99	99	99	99	99	99	99	99	99	99	99	99	99
902	684	1	1	5	1	46	3	1	99	5	5	0	0	1	0	0	0	1	99	0	99	99	99	99	99	99	99	1	99	99	99	99	99	99	99	99	99	99	99	99	99	99	99	99	99	99	99	99	99
903	1062	1	2	5	1	45	1	99	99	3	1	1	0	0	0	0	0	99	99	99	99	1	99	0	99	99	99	99	1	99	99	99	99	99	99	99	99	99	99	99	99	99	99	99	99	99	99	99	99
904	358	1	2	3	1	29	1	99	99	2	2	1	0	0	0	0	0	99	99	99	99	0	99	1	99	99	99	99	1	99	99	99	99	99	99	99	99	99	99	99	99	99	99	99	99	99	99	99	99
905	2242	1	1	2	1	24	1	99	99	5	3	1	0	1	0	0	0	1	99	1	99	99	99	99	99	99	99	1	99	99	99	99	99	99	99	99	99	99	99	99	99	99	99	99	99	99	99	99	99
906	943093	1	2	6	3	81	4	99	2	5	5	0	0	1	1	1	1	99	99	99	99	99	99	99	99	1	99	99	99	2	1	3	2	2	3	1	3	2	2	2	2	3	3	2	2	3	2	2	2
907	2000	1	2	6	2	71	4	99	1	5	2	0	0	1	1	1	1	99	99	99	99	99	99	99	99	1	99	99	99	2	1	1	2	2	2	1	2	2	2	2	2	1	1	1	2	1	2	2	2
908	835	1	1	3	1	31	5	99	99	5	3	0	0	0	1	0	0	99	1	99	0	99	99	99	99	99	99	1	99	99	99	99	99	99	99	99	99	99	99	99	99	99	99	99	99	99	99	99	99
909	927	1	1	6	2	69	1	99	99	5	1	0	0	0	0	1	0	99	99	99	99	99	99	99	99	99	1	99	99	3	1	1	1	3	3	1	2	1	2	2	1	1	1	3	1	2	2	2	3
910	867465	1	2	6	2	70	1	99	99	5	2	0	0	1	1	1	1	99	99	99	99	99	99	99	99	1	99	99	99	2	1	1	2	2	2	1	2	2	2	2	2	2	2	2	2	2	2	2	2
911	967	1	1	6	2	71	5	99	99	5	2	0	0	1	1	1	1	99	99	99	99	99	99	99	99	1	99	99	99	2	2	2	2	2	2	3	2	2	2	2	2	2	2	1	2	2	2	2	2
912	1300	1	1	6	2	71	3	1	99	2	2	1	1	1	1	1	1	99	99	99	99	99	99	99	99	1	99	99	99	1	1	1	1	1	1	1	2	2	2	2	2	1	1	1	1	1	2	2	2
913	758	1	1	6	2	61	1	99	99	2	6	0	0	1	1	1	1	99	99	99	99	99	99	99	99	1	99	99	99	2	1	2	2	2	2	2	2	2	2	2	2	2	1	2	2	2	2	2	2
914	898	1	1	4	1	38	1	99	99	5	2	1	1	1	1	0	0	1	1	1	1	99	99	99	99	99	99	1	99	99	99	99	99	99	99	99	99	99	99	99	99	99	99	99	99	99	99	99	99
915	521	1	2	5	2	52	2	99	99	5	2	1	1	1	1	1	1	99	99	99	99	99	99	99	99	1	99	99	99	2	2	2	2	2	2	2	2	2	2	2	2	2	1	2	2	2	2	2	2
916	793	1	1	4	1	37	4	99	1	5	3	0	0	0	1	0	0	99	0	99	1	99	99	99	99	99	99	1	99	99	99	99	99	99	99	99	99	99	99	99	99	99	99	99	99	99	99	99	99
917	929	1	1	2	1	23	4	99	1	5	3	1	1	1	1	0	0	1	1	0	0	99	99	99	99	99	99	1	99	99	99	99	99	99	99	99	99	99	99	99	99	99	99	99	99	99	99	99	99
918	1391	1	1	6	2	75	5	99	99	5	6	0	0	1	1	1	1	99	99	99	99	99	99	99	99	1	99	99	99	2	1	1	2	2	3	1	2	2	2	2	1	2	2	1	2	2	2	2	2
919	838	1	2	4	1	36	3	2	99	5	2	1	1	1	1	0	0	1	1	1	1	99	99	99	99	99	99	1	99	99	99	99	99	99	99	99	99	99	99	99	99	99	99	99	99	99	99	99	99
920	1404	1	1	6	2	62	1	99	99	3	2	0	0	1	1	1	1	99	99	99	99	99	99	99	99	1	99	99	99	1	1	1	2	2	2	3	2	2	2	2	1	1	1	3	3	3	2	2	2
921	2075	1	2	6	2	75	1	99	99	5	6	0	0	1	1	1	1	99	99	99	99	99	99	99	99	1	99	99	99	2	2	1	2	2	2	1	2	2	2	2	2	2	2	2	2	2	2	2	2
922	3252	1	2	2	1	20	2	99	99	3	1	1	0	0	1	0	0	99	1	99	0	99	99	99	99	99	99	1	99	99	99	99	99	99	99	99	99	99	99	99	99	99	99	99	99	99	99	99	99
923	13020	1	2	6	3	78	1	99	99	5	6	0	0	1	1	1	1	99	99	99	99	99	99	99	99	1	99	99	99	2	1	1	2	2	2	1	2	2	2	2	2	2	1	1	3	3	3	2	2
924	534	1	2	2	1	24	4	99	1	4	1	0	0	1	0	0	0	1	99	0	99	99	99	99	99	99	99	1	99	99	99	99	99	99	99	99	99	99	99	99	99	99	99	99	99	99	99	99	99
925	1193	1	2	6	2	71	5	99	99	5	4	0	0	1	1	1	1	99	99	99	99	99	99	99	99	1	99	99	99	2	3	2	2	2	2	3	2	2	2	2	2	2	1	2	2	2	2	2	2
926	1545	1	1	6	2	69	1	99	99	3	2	0	0	0	0	1	1	99	99	99	99	99	99	99	99	99	1	99	99	2	1	2	2	2	2	2	2	2	2	2	2	2	2	2	2	2	2	2	2
927	1670	1	1	6	2	72	5	99	99	3	6	0	0	1	1	1	1	99	99	99	99	99	99	99	99	1	99	99	99	2	1	1	2	2	2	1	2	2	2	2	1	2	1	2	2	2	1	2	2
928	573761	1	1	6	2	70	5	99	99	3	2	1	1	1	1	0	1	99	99	99	99	99	99	99	99	1	99	99	99	99	99	99	99	99	99	99	99	99	99	99	99	99	99	99	99	99	99	99	99
929	387	1	2	3	1	30	5	99	99	3	1	1	0	0	0	0	0	99	99	99	99	1	99	1	99	99	99	99	1	99	99	99	99	99	99	99	99	99	99	99	99	99	99	99	99	99	99	99	99
930	648	1	2	5	2	51	1	99	99	3	2	0	0	0	1	0	0	99	1	99	1	99	99	99	99	99	99	1	99	99	99	99	99	99	99	99	99	99	99	99	99	99	99	99	99	99	99	99	99
931	940	1	2	5	2	54	1	99	99	5	2	1	1	1	1	1	1	99	99	99	99	99	99	99	99	1	99	99	99	2	1	3	3	3	3	3	2	2	2	2	2	2	2	2	2	2	1	2	2
932	944415	1	2	5	2	49	4	99	1	5	3	1	1	1	1	0	0	0	1	1	0	99	99	99	99	99	99	1	99	99	99	99	99	99	99	99	99	99	99	99	99	99	99	99	99	99	99	99	99
933	4714	1	2	3	1	29	3	1	99	5	1	0	0	1	1	0	0	1	1	0	0	99	99	99	99	99	99	1	99	99	99	99	99	99	99	99	99	99	99	99	99	99	99	99	99	99	99	99	99
934	594	1	2	3	1	29	5	99	99	5	1	1	1	0	0	0	0	99	99	99	99	1	1	1	1	99	99	99	1	99	99	99	99	99	99	99	99	99	99	99	99	99	99	99	99	99	99	99	99
935	343	1	2	2	1	24	1	99	99	4	1	1	0	0	0	0	0	99	99	99	99	1	99	0	99	99	99	99	1	99	99	99	99	99	99	99	99	99	99	99	99	99	99	99	99	99	99	99	99
936	1166	1	2	4	1	40	4	99	2	5	2	0	1	1	1	0	0	1	1	1	1	99	99	99	99	99	99	1	99	99	99	99	99	99	99	99	99	99	99	99	99	99	99	99	99	99	99	99	99
937	1994	1	2	6	2	73	3	2	99	3	2	1	1	1	1	1	1	99	99	99	99	99	99	99	99	1	99	99	99	1	1	1	2	2	2	1	2	2	2	2	2	1	1	1	2	2	1	2	2
938	1528	1	2	3	1	33	4	99	1	5	3	1	1	1	1	0	0	1	1	1	1	99	99	99	99	99	99	1	99	99	99	99	99	99	99	99	99	99	99	99	99	99	99	99	99	99	99	99	99
939	2100	1	2	6	3	78	5	99	99	3	2	0	0	0	0	1	1	99	99	99	99	99	99	99	99	99	1	99	99	2	3	3	2	2	2	2	2	2	2	2	2	2	2	3	2	2	2	2	2
940	796	1	1	5	2	49	1	99	99	3	5	0	0	1	0	1	1	99	99	99	99	99	99	99	99	1	99	99	99	2	2	2	2	2	2	2	2	2	2	2	2	1	1	2	2	2	2	2	2
941	1337	1	2	6	2	75	2	99	99	3	2	0	0	1	1	1	1	99	99	99	99	99	99	99	99	1	99	99	99	2	1	1	2	2	2	1	2	2	2	2	2	1	3	3	1	2	3	2	2
942	692615	1	2	2	1	22	3	2	99	2	3	1	1	1	1	0	0	1	1	1	1	99	99	99	99	99	99	1	99	99	99	99	99	99	99	99	99	99	99	99	99	99	99	99	99	99	99	99	99
943	10608	1	1	6	2	55	1	99	99	4	1	0	0	1	0	0	0	1	99	0	99	99	99	99	99	99	99	1	99	99	99	99	99	99	99	99	99	99	99	99	99	99	99	99	99	99	99	99	99
944	2518	1	2	6	2	75	4	99	1	3	2	0	0	1	1	1	1	99	99	99	99	99	99	99	99	1	99	99	99	2	1	1	2	3	3	3	2	2	2	2	2	1	1	1	3	3	1	1	3
945	739	1	1	3	1	29	1	99	99	2	2	0	0	1	0	0	0	1	99	0	99	99	99	99	99	99	99	1	99	99	99	99	99	99	99	99	99	99	99	99	99	99	99	99	99	99	99	99	99
946	981	1	1	2	1	22	3	1	99	3	3	1	1	0	1	0	0	99	1	99	1	99	99	99	99	99	99	1	99	99	99	99	99	99	99	99	99	99	99	99	99	99	99	99	99	99	99	99	99
947	758	1	2	4	1	40	1	99	99	3	2	0	0	1	1	0	0	0	1	1	0	99	99	99	99	99	99	1	99	99	99	99	99	99	99	99	99	99	99	99	99	99	99	99	99	99	99	99	99
948	6638	1	1	4	1	43	4	99	2	5	5	0	0	0	1	0	0	99	1	99	0	99	99	99	99	99	99	1	99	99	99	99	99	99	99	99	99	99	99	99	99	99	99	99	99	99	99	99	99
949	1048	1	2	6	2	74	3	1	99	5	6	0	0	1	1	1	1	99	99	99	99	99	99	99	99	1	99	99	99	2	1	1	2	2	2	1	2	2	2	2	1	2	2	1	2	2	2	2	2
950	1362	1	1	6	2	69	3	2	99	3	3	0	0	0	0	1	1	99	99	99	99	99	99	99	99	99	1	99	99	2	3	3	2	2	2	1	2	2	2	2	1	2	3	3	2	2	2	2	2
951	432	1	2	2	1	22	2	99	99	3	1	1	1	0	0	0	0	99	99	99	99	1	1	1	1	99	99	99	1	99	99	99	99	99	99	99	99	99	99	99	99	99	99	99	99	99	99	99	99
952	1729	1	2	6	3	79	4	99	2	3	2	0	0	1	1	1	1	99	99	99	99	99	99	99	99	1	99	99	99	2	1	3	2	2	2	1	2	2	2	2	2	2	3	1	2	3	1	2	2
953	2610	1	2	5	2	47	1	99	99	3	2	1	1	1	1	0	0	1	1	1	1	99	99	99	99	99	99	1	99	99	99	99	99	99	99	99	99	99	99	99	99	99	99	99	99	99	99	99	99
954	586	1	2	6	2	68	1	99	99	3	3	0	0	1	1	0	0	1	1	1	1	99	99	99	99	99	99	1	99	99	99	99	99	99	99	99	99	99	99	99	99	99	99	99	99	99	99	99	99
955	956	1	2	6	2	71	4	99	1	5	2	0	0	1	1	1	1	99	99	99	99	99	99	99	99	1	99	99	99	3	1	3	2	2	2	3	3	2	2	2	2	2	3	3	2	2	2	2	2
956	1958	1	1	4	1	38	3	2	99	3	3	1	1	1	1	0	0	1	1	1	1	99	99	99	99	99	99	1	99	99	99	99	99	99	99	99	99	99	99	99	99	99	99	99	99	99	99	99	99
957	1098	1	1	2	1	20	1	99	99	3	1	1	1	1	1	0	0	0	1	1	1	99	99	99	99	99	99	1	99	99	99	99	99	99	99	99	99	99	99	99	99	99	99	99	99	99	99	99	99
958	329	1	1	2	1	21	3	1	99	3	1	1	1	1	0	0	0	0	99	1	99	99	99	99	99	99	99	1	99	99	99	99	99	99	99	99	99	99	99	99	99	99	99	99	99	99	99	99	99
959	1011	1	2	3	1	29	1	99	99	3	2	0	0	1	0	0	0	0	99	1	99	99	99	99	99	99	99	1	99	99	99	99	99	99	99	99	99	99	99	99	99	99	99	99	99	99	99	99	99
960	351	1	1	2	1	23	1	99	99	2	2	1	0	0	0	0	0	99	99	99	99	0	99	1	99	99	99	99	1	99	99	99	99	99	99	99	99	99	99	99	99	99	99	99	99	99	99	99	99
961	1670	1	1	3	1	32	1	99	99	5	2	1	0	1	0	0	0	1	99	1	99	99	99	99	99	99	99	1	99	99	99	99	99	99	99	99	99	99	99	99	99	99	99	99	99	99	99	99	99
962	2963	1	1	6	2	55	1	99	99	3	2	1	1	1	1	1	1	99	99	99	99	99	99	99	99	1	99	99	99	2	1	2	2	2	2	2	2	2	2	2	2	2	2	2	2	2	2	2	2
963	1847	1	1	2	1	23	1	99	99	2	2	1	0	0	0	0	0	99	99	99	99	0	99	1	99	99	99	99	1	99	99	99	99	99	99	99	99	99	99	99	99	99	99	99	99	99	99	99	99
964	688	1	1	4	1	35	2	99	99	5	2	0	0	1	1	0	0	0	0	1	1	99	99	99	99	99	99	1	99	99	99	99	99	99	99	99	99	99	99	99	99	99	99	99	99	99	99	99	99
965	404	1	2	3	1	29	1	99	99	3	1	0	1	1	0	0	0	1	99	1	99	99	99	99	99	99	99	1	99	99	99	99	99	99	99	99	99	99	99	99	99	99	99	99	99	99	99	99	99
966	10491	1	1	6	2	55	3	1	99	5	2	0	0	1	1	1	1	99	99	99	99	99	99	99	99	1	99	99	99	2	1	1	2	2	3	1	2	2	2	2	1	3	1	1	2	2	1	2	2
967	820	1	2	3	1	31	5	99	99	3	3	1	0	0	0	0	0	99	99	99	99	0	99	1	99	99	99	99	1	99	99	99	99	99	99	99	99	99	99	99	99	99	99	99	99	99	99	99	99
968	2692	1	1	2	1	22	4	99	2	4	1	1	1	1	1	0	0	1	1	1	1	99	99	99	99	99	99	1	99	99	99	99	99	99	99	99	99	99	99	99	99	99	99	99	99	99	99	99	99
969	607	1	1	4	1	35	1	99	99	5	2	0	0	1	1	0	0	0	0	1	1	99	99	99	99	99	99	1	99	99	99	99	99	99	99	99	99	99	99	99	99	99	99	99	99	99	99	99	99
970	1508	1	1	6	2	64	4	99	2	5	1	0	0	0	0	1	1	99	99	99	99	99	99	99	99	99	1	99	99	3	1	3	3	3	3	3	2	2	2	2	2	3	3	1	3	2	1	2	2
971	1526	1	1	2	1	21	1	99	99	3	3	1	1	1	1	0	0	1	1	1	1	99	99	99	99	99	99	1	99	99	99	99	99	99	99	99	99	99	99	99	99	99	99	99	99	99	99	99	99
972	23418	1	2	2	1	22	1	99	99	3	3	1	1	1	1	0	0	0	0	1	1	99	99	99	99	99	99	1	99	99	99	99	99	99	99	99	99	99	99	99	99	99	99	99	99	99	99	99	99
973	1155	1	2	6	3	81	3	2	99	5	2	0	0	0	0	1	1	99	99	99	99	99	99	99	99	99	1	99	99	3	3	3	3	3	3	3	3	3	3	3	3	3	3	3	3	3	3	3	3
974	1309	1	1	5	2	53	3	2	99	5	2	0	0	1	1	0	0	1	1	0	0	99	99	99	99	99	99	1	99	99	99	99	99	99	99	99	99	99	99	99	99	99	99	99	99	99	99	99	99
975	1900	1	2	6	2	74	2	99	99	5	2	1	1	1	1	1	1	99	99	99	99	99	99	99	99	1	99	99	99	2	1	1	2	3	2	1	2	2	2	2	2	1	3	2	2	2	2	2	2
976	577	1	1	5	1	46	2	99	99	2	3	0	0	1	1	0	0	1	1	1	1	99	99	99	99	99	99	1	99	99	99	99	99	99	99	99	99	99	99	99	99	99	99	99	99	99	99	99	99
977	1732	1	2	6	2	71	5	99	99	5	2	0	0	1	1	1	1	99	99	99	99	99	99	99	99	1	99	99	99	2	1	1	2	2	2	3	2	2	2	2	1	2	1	1	2	2	2	2	2
978	5896	1	2	2	1	20	4	99	1	3	3	1	1	0	0	0	0	99	99	99	99	0	1	1	0	99	99	99	1	99	99	99	99	99	99	99	99	99	99	99	99	99	99	99	99	99	99	99	99
979	1911	1	1	6	2	70	3	1	99	3	6	0	0	1	0	1	1	99	99	99	99	99	99	99	99	1	99	99	99	2	1	3	1	3	3	1	2	2	2	2	1	2	3	1	1	3	2	2	2
980	1522	1	2	5	2	53	4	99	2	3	2	0	0	1	1	0	1	99	99	99	99	99	99	99	99	1	99	99	99	99	99	99	99	99	99	99	99	99	99	99	99	99	99	99	99	99	99	99	99
981	634	1	2	2	1	22	1	99	99	3	1	1	0	0	0	0	0	99	99	99	99	1	99	0	99	99	99	99	1	99	99	99	99	99	99	99	99	99	99	99	99	99	99	99	99	99	99	99	99
982	1334	1	2	4	1	41	1	99	99	3	2	1	1	1	1	0	0	1	1	1	1	99	99	99	99	99	99	1	99	99	99	99	99	99	99	99	99	99	99	99	99	99	99	99	99	99	99	99	99
983	881	1	1	3	1	25	2	99	99	4	1	1	1	1	1	0	0	1	1	1	1	99	99	99	99	99	99	1	99	99	99	99	99	99	99	99	99	99	99	99	99	99	99	99	99	99	99	99	99
984	1233	1	1	5	2	47	1	99	99	3	2	1	1	1	1	0	0	1	1	1	1	99	99	99	99	99	99	1	99	99	99	99	99	99	99	99	99	99	99	99	99	99	99	99	99	99	99	99	99
985	1319	1	2	2	1	22	4	99	2	3	3	0	0	1	1	0	0	1	1	1	1	99	99	99	99	99	99	1	99	99	99	99	99	99	99	99	99	99	99	99	99	99	99	99	99	99	99	99	99
986	1555	1	2	6	3	82	5	99	99	5	2	0	0	1	0	1	1	99	99	99	99	99	99	99	99	1	99	99	99	2	1	2	2	2	2	1	2	2	2	2	2	2	1	1	2	2	2	2	2
987	980	1	2	4	1	44	1	99	99	5	5	0	0	1	1	0	0	1	1	1	1	99	99	99	99	99	99	1	99	99	99	99	99	99	99	99	99	99	99	99	99	99	99	99	99	99	99	99	99
988	1315	1	2	6	3	83	4	99	2	5	2	0	0	1	1	1	1	99	99	99	99	99	99	99	99	1	99	99	99	2	1	1	2	2	2	1	2	2	2	2	2	1	1	1	1	2	1	2	2
989	926	1	1	2	1	22	1	99	99	5	3	1	1	1	1	0	0	1	1	1	1	99	99	99	99	99	99	1	99	99	99	99	99	99	99	99	99	99	99	99	99	99	99	99	99	99	99	99	99
990	391	1	2	3	1	34	4	99	1	3	1	1	0	0	0	0	0	99	99	99	99	1	99	0	99	99	99	99	1	99	99	99	99	99	99	99	99	99	99	99	99	99	99	99	99	99	99	99	99
991	373	1	2	4	1	41	3	1	99	3	2	0	0	1	1	0	0	1	1	0	0	99	99	99	99	99	99	1	99	99	99	99	99	99	99	99	99	99	99	99	99	99	99	99	99	99	99	99	99
992	1437	1	1	2	1	23	5	99	99	5	2	1	0	0	0	0	0	99	99	99	99	1	99	0	99	99	99	99	1	99	99	99	99	99	99	99	99	99	99	99	99	99	99	99	99	99	99	99	99
993	1814	1	1	6	2	76	5	99	99	5	2	0	0	1	0	1	1	99	99	99	99	99	99	99	99	1	99	99	99	2	3	3	2	2	3	3	2	2	2	2	2	2	2	2	2	2	2	2	2
994	341	1	2	2	1	18	1	99	99	1	3	1	1	0	0	0	0	99	99	99	99	1	1	1	1	99	99	99	1	99	99	99	99	99	99	99	99	99	99	99	99	99	99	99	99	99	99	99	99
995	1517	1	1	3	1	31	1	99	99	5	2	1	1	1	1	0	0	1	1	0	0	99	99	99	99	99	99	1	99	99	99	99	99	99	99	99	99	99	99	99	99	99	99	99	99	99	99	99	99
996	316	1	2	2	1	24	1	99	99	5	3	0	0	1	0	0	0	0	99	1	99	99	99	99	99	99	99	1	99	99	99	99	99	99	99	99	99	99	99	99	99	99	99	99	99	99	99	99	99
997	1257	1	1	3	1	26	3	1	99	3	3	0	0	1	1	0	0	1	1	1	1	99	99	99	99	99	99	1	99	99	99	99	99	99	99	99	99	99	99	99	99	99	99	99	99	99	99	99	99
998	11039	1	2	6	2	73	1	99	99	5	2	0	0	1	0	1	1	99	99	99	99	99	99	99	99	1	99	99	99	2	2	1	1	2	2	2	2	2	2	1	2	2	2	1	2	2	2	2	2
999	395	1	1	5	2	54	3	1	99	2	1	0	0	1	0	0	0	0	99	1	99	99	99	99	99	99	99	1	99	99	99	99	99	99	99	99	99	99	99	99	99	99	99	99	99	99	99	99	99
1000	1851	1	2	6	2	68	1	99	99	5	2	0	0	1	0	1	1	99	99	99	99	99	99	99	99	1	99	99	99	2	1	3	2	3	3	1	2	2	2	2	2	2	3	3	3	2	2	2	2
1001	1512	1	2	6	2	70	2	99	99	5	2	0	0	1	1	1	1	99	99	99	99	99	99	99	99	1	99	99	99	2	3	3	2	2	2	2	2	2	2	2	2	2	3	2	2	2	2	2	2
1002	483	1	2	2	1	24	2	99	99	3	1	1	0	0	0	0	0	99	99	99	99	1	99	0	99	99	99	99	1	99	99	99	99	99	99	99	99	99	99	99	99	99	99	99	99	99	99	99	99
1003	93001	1	1	2	1	23	3	1	99	5	1	1	1	1	1	0	0	1	1	1	1	99	99	99	99	99	99	1	99	99	99	99	99	99	99	99	99	99	99	99	99	99	99	99	99	99	99	99	99
1004	382	1	2	4	1	41	3	2	99	5	3	0	0	1	0	0	0	1	99	0	99	99	99	99	99	99	99	1	99	99	99	99	99	99	99	99	99	99	99	99	99	99	99	99	99	99	99	99	99
1005	678	1	1	3	1	32	3	2	99	3	3	1	1	1	1	0	0	0	0	1	1	99	99	99	99	99	99	1	99	99	99	99	99	99	99	99	99	99	99	99	99	99	99	99	99	99	99	99	99
1006	863	1	1	5	2	48	5	99	99	5	1	0	0	1	1	0	0	1	1	1	1	99	99	99	99	99	99	1	99	99	99	99	99	99	99	99	99	99	99	99	99	99	99	99	99	99	99	99	99
1007	338165	1	1	5	2	48	5	99	99	3	1	1	1	1	1	0	0	1	1	1	1	99	99	99	99	99	99	1	99	99	99	99	99	99	99	99	99	99	99	99	99	99	99	99	99	99	99	99	99
1008	1215	1	2	6	2	71	4	99	2	5	2	0	0	1	0	1	1	99	99	99	99	99	99	99	99	1	99	99	99	2	1	3	2	2	3	1	3	2	2	2	2	2	2	1	2	2	1	2	2
1009	1031	1	1	4	1	35	1	99	99	3	2	0	0	1	1	0	0	0	1	1	0	99	99	99	99	99	99	1	99	99	99	99	99	99	99	99	99	99	99	99	99	99	99	99	99	99	99	99	99
1010	1260	1	1	3	1	30	1	99	99	5	2	1	1	0	1	0	0	99	0	99	1	99	99	99	99	99	99	1	99	99	99	99	99	99	99	99	99	99	99	99	99	99	99	99	99	99	99	99	99
1011	16944	1	1	6	3	78	5	99	99	4	6	0	0	0	0	1	1	99	99	99	99	99	99	99	99	99	1	99	99	2	3	2	2	2	3	1	2	2	2	2	2	2	1	3	2	2	2	2	2
1012	802	1	1	3	1	32	1	99	99	2	2	0	0	1	1	0	0	1	1	1	1	99	99	99	99	99	99	1	99	99	99	99	99	99	99	99	99	99	99	99	99	99	99	99	99	99	99	99	99
1013	512	1	1	2	1	20	2	99	99	3	1	0	0	1	0	0	0	1	99	0	99	99	99	99	99	99	99	1	99	99	99	99	99	99	99	99	99	99	99	99	99	99	99	99	99	99	99	99	99
1014	506	1	1	2	1	23	1	99	99	2	2	0	0	1	0	0	0	1	99	0	99	99	99	99	99	99	99	1	99	99	99	99	99	99	99	99	99	99	99	99	99	99	99	99	99	99	99	99	99
1015	3385	1	2	6	2	71	2	99	99	3	5	0	0	0	1	1	1	99	99	99	99	99	99	99	99	1	99	99	99	2	1	3	2	2	2	3	2	2	2	2	2	2	2	1	2	2	1	2	2
1016	1441	1	2	6	2	75	3	2	99	5	2	0	0	1	1	1	1	99	99	99	99	99	99	99	99	1	99	99	99	2	1	1	2	2	2	1	2	2	2	2	1	2	2	2	2	2	1	2	2
1017	1278	1	2	6	3	77	1	99	99	5	2	0	0	1	1	1	1	99	99	99	99	99	99	99	99	1	99	99	99	2	1	1	2	2	2	1	2	2	2	2	2	2	1	1	2	2	1	2	2
1018	2005	1	2	6	3	77	4	99	2	5	2	0	0	1	1	1	1	99	99	99	99	99	99	99	99	1	99	99	99	2	1	2	2	2	2	1	2	2	2	2	2	2	2	2	2	2	2	2	2
1019	308	1	1	6	3	78	3	2	99	2	6	0	0	0	0	1	1	99	99	99	99	99	99	99	99	99	1	99	99	2	2	2	2	2	2	2	2	2	2	2	2	2	2	2	2	2	2	2	2
1020	955726	1	1	6	2	70	1	99	99	3	1	0	0	1	1	1	1	99	99	99	99	99	99	99	99	1	99	99	99	2	2	3	2	2	2	3	2	2	2	2	2	2	2	2	2	2	2	2	2
1021	519	1	1	3	1	33	1	99	99	3	2	1	0	0	0	0	0	99	99	99	99	0	99	1	99	99	99	99	1	99	99	99	99	99	99	99	99	99	99	99	99	99	99	99	99	99	99	99	99
1022	1377	1	2	5	2	52	1	99	99	3	4	1	1	1	1	1	1	99	99	99	99	99	99	99	99	1	99	99	99	2	2	3	2	2	2	3	2	2	2	2	2	2	2	2	2	2	2	2	2
1023	2833	1	2	6	2	72	3	2	99	5	2	0	0	1	1	1	1	99	99	99	99	99	99	99	99	1	99	99	99	3	1	3	3	3	3	3	3	2	2	2	2	3	3	3	1	3	3	2	2
1024	315	1	1	2	1	22	2	99	99	3	1	1	0	0	0	0	0	99	99	99	99	1	99	0	99	99	99	99	1	99	99	99	99	99	99	99	99	99	99	99	99	99	99	99	99	99	99	99	99
1025	986	1	1	6	2	67	2	99	99	3	2	0	0	1	1	1	1	99	99	99	99	99	99	99	99	1	99	99	99	2	1	3	1	3	2	3	2	2	2	2	2	2	1	3	2	2	2	2	2
1026	8223	1	2	4	1	38	1	99	99	5	2	0	0	1	1	0	0	1	1	1	1	99	99	99	99	99	99	1	99	99	99	99	99	99	99	99	99	99	99	99	99	99	99	99	99	99	99	99	99
1027	2679	1	1	5	1	46	2	99	99	3	2	0	0	1	1	0	0	1	1	1	1	99	99	99	99	99	99	1	99	99	99	99	99	99	99	99	99	99	99	99	99	99	99	99	99	99	99	99	99
1028	1317	1	2	5	2	49	1	99	99	5	2	0	0	1	1	0	0	1	1	1	1	99	99	99	99	99	99	1	99	99	99	99	99	99	99	99	99	99	99	99	99	99	99	99	99	99	99	99	99
1029	1227	1	1	6	2	65	1	99	99	3	6	1	1	1	1	1	1	99	99	99	99	99	99	99	99	1	99	99	99	2	2	2	2	2	2	2	2	2	2	2	2	2	2	2	2	2	1	2	2
1030	795	1	1	2	1	21	4	99	1	3	3	1	0	0	0	0	0	99	99	99	99	0	99	1	99	99	99	99	1	99	99	99	99	99	99	99	99	99	99	99	99	99	99	99	99	99	99	99	99
1031	1990	1	1	6	2	75	2	99	99	3	1	0	0	1	0	1	1	99	99	99	99	99	99	99	99	1	99	99	99	2	1	1	2	2	2	1	2	2	2	1	2	1	1	1	2	2	1	2	2
1032	1666	1	2	6	2	74	1	99	99	4	2	0	0	1	0	1	1	99	99	99	99	99	99	99	99	1	99	99	99	2	2	2	2	2	2	1	2	2	2	2	2	2	2	2	2	2	1	2	2
1033	1084	1	2	6	2	72	3	2	99	5	2	0	0	1	1	1	1	99	99	99	99	99	99	99	99	1	99	99	99	2	1	1	2	2	2	1	2	2	2	2	2	2	1	3	2	2	2	2	2
1034	2568	1	1	6	2	71	3	2	99	3	2	0	0	1	1	1	1	99	99	99	99	99	99	99	99	1	99	99	99	3	3	3	3	3	1	1	3	2	2	2	2	3	3	3	3	3	3	3	3
1035	339	1	2	3	1	29	1	99	99	5	3	1	1	1	1	0	0	1	1	1	1	99	99	99	99	99	99	1	99	99	99	99	99	99	99	99	99	99	99	99	99	99	99	99	99	99	99	99	99
1036	653	1	2	4	1	44	1	99	99	4	2	1	1	1	0	0	0	1	99	0	99	99	99	99	99	99	99	1	99	99	99	99	99	99	99	99	99	99	99	99	99	99	99	99	99	99	99	99	99
1037	1358	1	2	6	2	72	3	2	99	5	6	0	0	1	1	1	1	99	99	99	99	99	99	99	99	1	99	99	99	2	1	1	2	2	2	3	2	2	2	2	2	2	2	3	2	2	2	2	2
1038	1535	1	1	6	2	75	1	99	99	3	6	0	0	1	1	1	1	99	99	99	99	99	99	99	99	1	99	99	99	2	1	2	2	2	2	2	2	2	2	2	2	2	2	1	2	2	2	2	2
1039	1396	1	2	6	2	75	2	99	99	3	2	0	0	0	1	1	1	99	99	99	99	99	99	99	99	1	99	99	99	2	1	1	1	1	2	3	2	1	2	1	2	3	3	1	2	3	1	3	2
1040	1002	1	1	3	1	30	5	99	99	5	1	1	1	1	1	0	0	1	1	1	1	99	99	99	99	99	99	1	99	99	99	99	99	99	99	99	99	99	99	99	99	99	99	99	99	99	99	99	99
1041	318	1	2	6	2	62	1	99	99	3	2	0	0	0	0	1	1	99	99	99	99	99	99	99	99	99	1	99	99	2	2	2	2	2	2	2	2	2	2	2	2	2	2	2	2	2	2	2	2
1042	1614	1	1	2	1	21	3	1	99	3	2	1	1	1	1	0	0	0	0	1	1	99	99	99	99	99	99	1	99	99	99	99	99	99	99	99	99	99	99	99	99	99	99	99	99	99	99	99	99
1043	5005	1	1	2	1	24	1	99	99	5	2	1	1	1	0	0	0	0	99	1	99	99	99	99	99	99	99	1	99	99	99	99	99	99	99	99	99	99	99	99	99	99	99	99	99	99	99	99	99
1044	1081	1	1	6	2	57	1	99	99	3	2	0	0	0	0	1	1	99	99	99	99	99	99	99	99	99	1	99	99	2	1	3	2	2	2	1	2	2	2	2	2	2	1	3	2	2	1	2	2
1045	1078	1	2	3	1	29	1	99	99	5	1	0	0	0	1	0	0	99	1	99	0	99	99	99	99	99	99	1	99	99	99	99	99	99	99	99	99	99	99	99	99	99	99	99	99	99	99	99	99
1046	14821	1	1	2	1	21	4	99	2	3	1	1	1	0	0	0	0	99	99	99	99	1	1	1	1	99	99	99	1	99	99	99	99	99	99	99	99	99	99	99	99	99	99	99	99	99	99	99	99
1047	785	1	2	5	2	52	1	99	99	3	1	0	0	1	0	0	0	1	99	0	99	99	99	99	99	99	99	1	99	99	99	99	99	99	99	99	99	99	99	99	99	99	99	99	99	99	99	99	99
1048	327	1	1	2	1	24	3	1	99	3	3	1	0	1	0	0	0	1	99	0	99	99	99	99	99	99	99	1	99	99	99	99	99	99	99	99	99	99	99	99	99	99	99	99	99	99	99	99	99
1049	654	1	2	6	2	69	5	99	99	5	3	0	1	1	1	1	1	99	99	99	99	99	99	99	99	1	99	99	99	2	1	2	2	2	2	2	2	2	2	2	2	2	2	2	2	2	2	2	2
1050	1131	1	2	5	2	47	2	99	99	4	2	1	1	1	1	0	0	1	1	1	1	99	99	99	99	99	99	1	99	99	99	99	99	99	99	99	99	99	99	99	99	99	99	99	99	99	99	99	99
1051	1030	1	2	4	1	38	3	1	99	3	3	0	0	1	1	0	0	1	1	1	1	99	99	99	99	99	99	1	99	99	99	99	99	99	99	99	99	99	99	99	99	99	99	99	99	99	99	99	99
1052	964	1	1	2	1	24	1	99	99	5	1	0	0	1	1	0	0	0	0	1	1	99	99	99	99	99	99	1	99	99	99	99	99	99	99	99	99	99	99	99	99	99	99	99	99	99	99	99	99
1053	17684	1	1	3	1	26	1	99	99	3	4	0	0	1	0	0	0	1	99	0	99	99	99	99	99	99	99	1	99	99	99	99	99	99	99	99	99	99	99	99	99	99	99	99	99	99	99	99	99
1054	915	1	1	6	2	70	5	99	99	5	5	0	0	0	0	1	1	99	99	99	99	99	99	99	99	99	1	99	99	2	1	1	1	1	2	1	2	1	2	2	2	1	1	1	1	2	2	2	2
1055	1252	1	2	6	3	80	5	99	99	4	6	0	0	1	1	1	1	99	99	99	99	99	99	99	99	1	99	99	99	1	1	1	1	1	2	1	2	2	2	2	2	1	1	1	1	2	2	2	2
1056	2417	1	1	6	2	70	3	1	99	3	6	0	0	1	1	1	1	99	99	99	99	99	99	99	99	1	99	99	99	2	1	3	2	2	2	3	2	2	2	2	2	2	1	2	2	2	2	2	2
1057	4224	1	2	6	3	87	5	99	99	5	6	0	0	1	1	1	0	99	99	99	99	99	99	99	99	1	99	99	99	2	1	1	2	2	2	1	2	2	2	2	2	1	1	2	1	1	2	2	2
1058	798	1	1	2	1	22	4	99	1	3	2	0	0	1	1	0	0	1	1	1	1	99	99	99	99	99	99	1	99	99	99	99	99	99	99	99	99	99	99	99	99	99	99	99	99	99	99	99	99
1059	2158	1	1	3	1	30	4	99	1	5	2	1	1	1	1	0	0	1	1	1	1	99	99	99	99	99	99	1	99	99	99	99	99	99	99	99	99	99	99	99	99	99	99	99	99	99	99	99	99
1060	1491	1	2	6	2	71	3	1	99	5	2	0	0	1	1	1	1	99	99	99	99	99	99	99	99	1	99	99	99	2	1	1	1	1	3	1	3	1	2	2	2	1	2	2	1	2	2	2	2
1061	563	1	2	2	1	20	1	99	99	1	1	0	0	0	1	0	0	99	0	99	1	99	99	99	99	99	99	1	99	99	99	99	99	99	99	99	99	99	99	99	99	99	99	99	99	99	99	99	99
1062	1382	1	2	6	3	80	5	99	99	5	5	0	0	1	0	1	1	99	99	99	99	99	99	99	99	1	99	99	99	2	1	2	2	2	2	2	2	2	2	2	2	2	2	2	2	2	2	2	2
1063	8189	1	1	2	1	22	1	99	99	3	1	1	1	1	1	0	0	1	1	0	0	99	99	99	99	99	99	1	99	99	99	99	99	99	99	99	99	99	99	99	99	99	99	99	99	99	99	99	99
1064	1490	1	2	6	2	74	2	99	99	3	2	0	1	1	1	1	1	99	99	99	99	99	99	99	99	1	99	99	99	2	2	3	2	2	2	3	2	2	2	2	2	2	1	2	2	2	2	2	2
1065	1520	1	1	2	1	20	3	2	99	3	3	0	0	1	0	0	0	0	99	1	99	99	99	99	99	99	99	1	99	99	99	99	99	99	99	99	99	99	99	99	99	99	99	99	99	99	99	99	99
1066	319	1	1	2	1	24	5	99	99	5	3	1	0	0	0	0	0	99	99	99	99	1	99	0	99	99	99	99	1	99	99	99	99	99	99	99	99	99	99	99	99	99	99	99	99	99	99	99	99
1067	1024	1	2	4	1	38	3	2	99	5	1	1	1	1	1	0	0	1	1	1	1	99	99	99	99	99	99	1	99	99	99	99	99	99	99	99	99	99	99	99	99	99	99	99	99	99	99	99	99
1068	1488	1	1	5	1	46	1	99	99	1	2	1	0	0	0	0	0	99	99	99	99	1	99	0	99	99	99	99	1	99	99	99	99	99	99	99	99	99	99	99	99	99	99	99	99	99	99	99	99
1069	13725	1	2	2	1	22	4	99	1	3	2	0	1	1	0	0	0	1	99	0	99	99	99	99	99	99	99	1	99	99	99	99	99	99	99	99	99	99	99	99	99	99	99	99	99	99	99	99	99
1070	544	1	1	6	2	61	4	99	1	3	2	0	0	1	0	1	0	99	99	99	99	99	99	99	99	1	99	99	99	2	1	1	2	2	2	1	2	2	2	2	2	2	2	2	2	2	2	2	2
1071	1102	1	2	3	1	32	2	99	99	3	2	1	1	1	0	0	0	0	99	1	99	99	99	99	99	99	99	1	99	99	99	99	99	99	99	99	99	99	99	99	99	99	99	99	99	99	99	99	99
1072	1515	1	1	3	1	31	1	99	99	5	4	0	0	1	1	0	0	1	1	1	1	99	99	99	99	99	99	1	99	99	99	99	99	99	99	99	99	99	99	99	99	99	99	99	99	99	99	99	99
1073	813	1	2	2	1	21	3	2	99	2	3	0	0	1	0	0	0	0	99	1	99	99	99	99	99	99	99	1	99	99	99	99	99	99	99	99	99	99	99	99	99	99	99	99	99	99	99	99	99
1074	658	1	1	3	1	34	3	2	99	3	3	0	0	0	1	0	0	99	1	99	0	99	99	99	99	99	99	1	99	99	99	99	99	99	99	99	99	99	99	99	99	99	99	99	99	99	99	99	99
1075	1035	1	2	3	1	26	1	99	99	1	2	0	1	0	0	0	0	99	99	99	99	99	1	99	0	99	99	99	1	99	99	99	99	99	99	99	99	99	99	99	99	99	99	99	99	99	99	99	99
1076	1676	1	1	6	2	64	1	99	99	3	6	1	1	1	1	0	0	1	1	0	1	99	99	99	99	99	99	1	99	99	99	99	99	99	99	99	99	99	99	99	99	99	99	99	99	99	99	99	99
1077	1100	1	1	3	1	34	3	1	99	5	2	0	0	1	1	0	0	1	1	1	1	99	99	99	99	99	99	1	99	99	99	99	99	99	99	99	99	99	99	99	99	99	99	99	99	99	99	99	99
1078	1761	1	2	3	1	28	3	2	99	3	2	1	0	0	1	0	0	99	1	99	0	99	99	99	99	99	99	1	99	99	99	99	99	99	99	99	99	99	99	99	99	99	99	99	99	99	99	99	99
1079	938	1	2	5	2	47	2	99	99	3	2	1	1	1	1	0	0	1	1	1	1	99	99	99	99	99	99	1	99	99	99	99	99	99	99	99	99	99	99	99	99	99	99	99	99	99	99	99	99
1080	1050	1	2	4	1	38	3	2	99	5	1	1	1	1	1	0	0	1	1	1	1	99	99	99	99	99	99	1	99	99	99	99	99	99	99	99	99	99	99	99	99	99	99	99	99	99	99	99	99
1081	2331	1	1	6	3	79	2	99	99	5	6	0	0	0	0	1	1	99	99	99	99	99	99	99	99	99	1	99	99	2	2	1	2	2	1	1	2	2	2	2	2	2	3	1	2	2	2	2	2
1082	1138	1	2	2	1	19	5	99	99	3	1	1	0	1	1	0	0	1	1	1	1	99	99	99	99	99	99	1	99	99	99	99	99	99	99	99	99	99	99	99	99	99	99	99	99	99	99	99	99
1083	448	1	1	5	1	46	1	99	99	5	2	1	1	1	1	0	0	1	1	1	1	99	99	99	99	99	99	1	99	99	99	99	99	99	99	99	99	99	99	99	99	99	99	99	99	99	99	99	99
1084	888	1	1	3	1	30	1	99	99	5	2	0	0	1	1	0	0	1	1	0	0	99	99	99	99	99	99	1	99	99	99	99	99	99	99	99	99	99	99	99	99	99	99	99	99	99	99	99	99
1085	1298	1	1	6	2	58	1	99	99	5	1	0	0	1	0	0	0	1	99	1	99	99	99	99	99	99	99	1	99	99	99	99	99	99	99	99	99	99	99	99	99	99	99	99	99	99	99	99	99
1086	1255	1	1	5	2	53	1	99	99	5	1	0	0	1	1	1	1	99	99	99	99	99	99	99	99	1	99	99	99	2	2	2	2	2	2	2	2	2	2	2	2	3	1	2	2	2	2	2	2
1087	5327	1	2	4	1	38	1	99	99	4	2	0	0	1	1	0	0	1	1	1	1	99	99	99	99	99	99	1	99	99	99	99	99	99	99	99	99	99	99	99	99	99	99	99	99	99	99	99	99
1088	838	1	1	3	1	29	5	99	99	5	3	1	1	1	1	0	0	1	1	1	1	99	99	99	99	99	99	1	99	99	99	99	99	99	99	99	99	99	99	99	99	99	99	99	99	99	99	99	99
1089	1874	1	2	5	2	52	1	99	99	5	2	1	0	1	1	0	0	1	1	1	1	99	99	99	99	99	99	1	99	99	99	99	99	99	99	99	99	99	99	99	99	99	99	99	99	99	99	99	99
1090	1535	1	1	6	2	62	1	99	99	5	2	0	0	0	0	0	1	99	99	99	99	99	99	99	99	99	1	99	99	99	99	99	99	99	99	99	99	99	99	99	99	99	99	99	99	99	99	99	99
1091	1121	1	2	3	1	25	1	99	99	3	2	1	0	0	0	0	0	99	99	99	99	1	99	0	99	99	99	99	1	99	99	99	99	99	99	99	99	99	99	99	99	99	99	99	99	99	99	99	99
1092	1352	1	1	4	1	39	1	99	99	5	2	0	0	1	1	0	0	1	1	1	1	99	99	99	99	99	99	1	99	99	99	99	99	99	99	99	99	99	99	99	99	99	99	99	99	99	99	99	99
1093	891	1	1	4	1	41	1	99	99	5	5	1	1	1	1	0	0	1	1	1	1	99	99	99	99	99	99	1	99	99	99	99	99	99	99	99	99	99	99	99	99	99	99	99	99	99	99	99	99
1094	2798	1	1	6	3	81	2	99	99	5	6	0	0	1	0	1	1	99	99	99	99	99	99	99	99	1	99	99	99	2	1	3	2	2	2	1	2	2	2	2	2	1	1	1	2	1	2	2	2
1095	920533	1	1	6	2	75	5	99	99	5	2	0	0	1	1	1	1	99	99	99	99	99	99	99	99	1	99	99	99	2	1	1	2	2	3	1	2	1	2	2	2	2	1	1	2	2	2	2	2
1096	1097	1	1	5	2	54	1	99	99	5	2	1	1	1	0	0	0	0	99	1	99	99	99	99	99	99	99	1	99	99	99	99	99	99	99	99	99	99	99	99	99	99	99	99	99	99	99	99	99
1097	4813	1	2	6	3	78	4	99	2	5	6	0	0	1	1	1	1	99	99	99	99	99	99	99	99	1	99	99	99	1	1	2	2	2	2	1	2	2	2	2	2	2	2	1	2	2	2	2	2
1098	390	1	2	3	1	34	3	2	99	2	1	0	0	1	0	0	0	0	99	1	99	99	99	99	99	99	99	1	99	99	99	99	99	99	99	99	99	99	99	99	99	99	99	99	99	99	99	99	99
1099	27497	1	1	2	1	24	1	99	99	5	3	0	1	0	0	0	0	99	99	99	99	99	0	99	1	99	99	99	1	99	99	99	99	99	99	99	99	99	99	99	99	99	99	99	99	99	99	99	99
1100	958439	1	2	6	2	69	4	99	1	5	2	0	0	1	1	1	1	99	99	99	99	99	99	99	99	1	99	99	99	2	1	1	2	2	2	1	2	2	2	2	1	2	1	1	2	2	2	2	2
1101	566	1	2	2	1	21	2	99	99	3	1	1	0	0	0	0	0	99	99	99	99	1	99	0	99	99	99	99	1	99	99	99	99	99	99	99	99	99	99	99	99	99	99	99	99	99	99	99	99
1102	483	1	2	2	1	21	1	99	99	2	1	0	1	0	0	0	0	99	99	99	99	99	1	99	0	99	99	99	1	99	99	99	99	99	99	99	99	99	99	99	99	99	99	99	99	99	99	99	99
1103	2148	1	1	2	1	21	1	99	99	3	3	1	1	1	1	0	0	1	1	1	1	99	99	99	99	99	99	1	99	99	99	99	99	99	99	99	99	99	99	99	99	99	99	99	99	99	99	99	99
1104	1424	1	1	6	2	73	3	2	99	5	6	0	0	1	1	1	1	99	99	99	99	99	99	99	99	1	99	99	99	2	1	2	2	2	2	3	2	2	2	2	2	1	2	2	2	2	2	2	2
1105	476	1	1	2	1	21	2	99	99	2	2	0	1	0	0	0	0	99	99	99	99	99	1	99	0	99	99	99	1	99	99	99	99	99	99	99	99	99	99	99	99	99	99	99	99	99	99	99	99
1106	1006	1	2	6	2	73	4	99	2	5	2	0	0	1	1	1	1	99	99	99	99	99	99	99	99	1	99	99	99	2	1	1	2	2	2	2	2	2	2	2	2	1	1	1	2	2	2	2	2
1107	1123	1	2	3	1	31	1	99	99	3	1	1	1	1	1	0	0	1	1	1	1	99	99	99	99	99	99	1	99	99	99	99	99	99	99	99	99	99	99	99	99	99	99	99	99	99	99	99	99
1108	1716	1	2	2	1	21	1	99	99	4	3	1	1	1	1	0	0	1	1	1	1	99	99	99	99	99	99	1	99	99	99	99	99	99	99	99	99	99	99	99	99	99	99	99	99	99	99	99	99
1109	40660	1	2	3	1	30	2	99	99	3	3	0	0	1	0	0	0	0	99	1	99	99	99	99	99	99	99	1	99	99	99	99	99	99	99	99	99	99	99	99	99	99	99	99	99	99	99	99	99
1110	1049	1	1	2	1	24	3	1	99	4	3	1	0	0	0	0	0	99	99	99	99	1	99	0	99	99	99	99	1	99	99	99	99	99	99	99	99	99	99	99	99	99	99	99	99	99	99	99	99
1111	604	1	1	6	2	64	1	99	99	3	6	0	0	0	0	1	1	99	99	99	99	99	99	99	99	99	1	99	99	2	2	3	2	2	2	3	2	2	2	2	2	2	3	3	2	2	2	2	2
1112	1303	1	1	6	2	68	1	99	99	3	2	0	0	0	0	1	1	99	99	99	99	99	99	99	99	99	1	99	99	2	3	1	2	2	2	1	2	2	2	2	2	2	3	3	2	2	2	2	2
1113	1159	1	1	5	2	48	2	99	99	5	1	0	0	1	1	0	0	1	1	1	1	99	99	99	99	99	99	1	99	99	99	99	99	99	99	99	99	99	99	99	99	99	99	99	99	99	99	99	99
1114	2037	1	2	3	1	33	1	99	99	5	3	0	0	1	1	0	0	1	1	1	1	99	99	99	99	99	99	1	99	99	99	99	99	99	99	99	99	99	99	99	99	99	99	99	99	99	99	99	99
1115	1121	1	2	2	1	24	3	2	99	4	1	0	0	1	1	0	0	1	1	1	1	99	99	99	99	99	99	1	99	99	99	99	99	99	99	99	99	99	99	99	99	99	99	99	99	99	99	99	99
1116	2257	1	1	6	2	61	2	99	99	3	2	0	0	0	0	1	1	99	99	99	99	99	99	99	99	99	1	99	99	2	1	3	2	2	2	3	2	2	2	2	2	1	1	3	2	2	2	2	2
1117	942	1	1	6	2	70	4	99	1	3	6	0	0	1	1	1	1	99	99	99	99	99	99	99	99	1	99	99	99	2	1	1	2	2	2	1	2	2	2	2	2	2	1	1	2	1	2	2	2
1118	3462	1	2	6	2	72	1	99	99	5	2	0	0	1	1	1	1	99	99	99	99	99	99	99	99	1	99	99	99	2	2	3	2	2	2	3	2	2	2	2	1	2	3	2	2	2	2	2	2
1119	685	1	1	2	1	21	4	99	2	3	1	1	1	1	0	0	0	1	99	0	99	99	99	99	99	99	99	1	99	99	99	99	99	99	99	99	99	99	99	99	99	99	99	99	99	99	99	99	99
1120	1797	1	2	5	2	47	3	2	99	3	1	1	1	1	1	0	0	1	1	1	1	99	99	99	99	99	99	1	99	99	99	99	99	99	99	99	99	99	99	99	99	99	99	99	99	99	99	99	99
1121	1758	1	2	6	2	55	1	99	99	2	2	1	1	1	1	1	1	99	99	99	99	99	99	99	99	1	99	99	99	2	2	1	3	3	3	3	3	2	2	2	3	3	3	1	3	3	1	2	3
1122	1138	1	2	5	2	47	5	99	99	5	5	0	0	1	1	0	0	1	1	1	1	99	99	99	99	99	99	1	99	99	99	99	99	99	99	99	99	99	99	99	99	99	99	99	99	99	99	99	99
1123	1132	1	1	2	1	22	4	99	1	3	2	0	0	1	0	0	0	1	99	0	99	99	99	99	99	99	99	1	99	99	99	99	99	99	99	99	99	99	99	99	99	99	99	99	99	99	99	99	99
1124	1280	1	2	6	2	69	2	99	99	3	2	0	0	1	1	1	1	99	99	99	99	99	99	99	99	1	99	99	99	2	1	3	2	2	3	1	2	2	2	2	2	1	3	1	3	3	2	2	2
1125	2120	1	2	6	3	77	1	99	99	5	2	1	0	1	1	1	1	99	99	99	99	99	99	99	99	1	99	99	99	2	1	1	2	2	2	1	2	2	2	2	2	1	1	2	2	2	2	2	2
1126	1283	1	1	3	1	32	4	99	2	5	1	0	0	1	1	0	0	1	1	1	1	99	99	99	99	99	99	1	99	99	99	99	99	99	99	99	99	99	99	99	99	99	99	99	99	99	99	99	99
1127	857	1	1	5	2	54	3	2	99	5	2	1	0	1	1	0	0	1	1	1	1	99	99	99	99	99	99	1	99	99	99	99	99	99	99	99	99	99	99	99	99	99	99	99	99	99	99	99	99
1128	17371	1	1	3	1	28	5	99	99	5	1	1	1	1	1	0	0	1	1	1	1	99	99	99	99	99	99	1	99	99	99	99	99	99	99	99	99	99	99	99	99	99	99	99	99	99	99	99	99
1129	619	1	1	2	1	24	1	99	99	2	2	0	0	1	0	0	0	0	99	1	99	99	99	99	99	99	99	1	99	99	99	99	99	99	99	99	99	99	99	99	99	99	99	99	99	99	99	99	99
1130	632	1	1	2	1	20	4	99	2	3	1	1	1	0	0	0	0	99	99	99	99	1	1	1	1	99	99	99	1	99	99	99	99	99	99	99	99	99	99	99	99	99	99	99	99	99	99	99	99
1131	1630	1	2	3	1	28	3	1	99	5	1	0	1	0	0	0	0	99	99	99	99	99	0	99	1	99	99	99	1	99	99	99	99	99	99	99	99	99	99	99	99	99	99	99	99	99	99	99	99
1132	1670	1	1	2	1	24	4	99	1	4	3	1	0	0	0	0	0	99	99	99	99	0	99	1	99	99	99	99	1	99	99	99	99	99	99	99	99	99	99	99	99	99	99	99	99	99	99	99	99
1133	320	1	1	4	1	35	3	2	99	3	2	0	0	1	0	0	0	0	99	1	99	99	99	99	99	99	99	1	99	99	99	99	99	99	99	99	99	99	99	99	99	99	99	99	99	99	99	99	99
1134	1943	1	2	6	2	76	3	2	99	5	2	0	0	1	1	1	1	99	99	99	99	99	99	99	99	1	99	99	99	2	2	1	2	2	2	1	2	2	2	2	2	2	2	2	2	2	1	2	2
1135	2169	1	2	6	2	74	3	2	99	3	2	0	0	1	1	1	1	99	99	99	99	99	99	99	99	1	99	99	99	2	1	1	1	3	2	3	2	2	2	2	2	1	1	2	2	2	1	2	2
1136	1091	1	1	5	2	47	4	99	2	3	2	0	0	1	1	0	0	1	1	1	1	99	99	99	99	99	99	1	99	99	99	99	99	99	99	99	99	99	99	99	99	99	99	99	99	99	99	99	99
1137	455	1	2	5	2	50	1	99	99	5	2	1	0	1	1	0	1	99	99	99	99	99	99	99	99	1	99	99	99	99	99	99	99	99	99	99	99	99	99	99	99	99	99	99	99	99	99	99	99
1138	516	1	2	4	1	35	1	99	99	2	1	0	1	0	0	0	0	99	99	99	99	99	1	99	0	99	99	99	1	99	99	99	99	99	99	99	99	99	99	99	99	99	99	99	99	99	99	99	99
1139	3227	1	2	6	2	70	3	2	99	3	2	0	0	1	1	1	1	99	99	99	99	99	99	99	99	1	99	99	99	2	1	1	2	2	2	1	2	2	2	2	2	1	1	1	2	3	3	2	2
1140	4294	1	1	6	2	76	4	99	1	3	2	0	0	1	1	1	1	99	99	99	99	99	99	99	99	1	99	99	99	3	1	1	2	2	3	1	2	2	2	2	2	1	1	1	2	2	2	2	2
1141	2596	1	2	6	3	82	5	99	99	5	2	0	0	1	1	1	1	99	99	99	99	99	99	99	99	1	99	99	99	2	1	2	2	2	2	2	2	2	2	2	2	2	1	1	2	2	2	2	2
1142	1081	1	2	4	1	35	1	99	99	4	2	1	1	1	1	0	0	0	0	1	1	99	99	99	99	99	99	1	99	99	99	99	99	99	99	99	99	99	99	99	99	99	99	99	99	99	99	99	99
1143	849	1	1	5	2	51	5	99	99	5	5	0	1	1	0	0	0	0	99	1	99	99	99	99	99	99	99	1	99	99	99	99	99	99	99	99	99	99	99	99	99	99	99	99	99	99	99	99	99
1144	1156	1	1	2	1	23	4	99	1	5	1	1	1	1	1	0	0	1	1	0	1	99	99	99	99	99	99	1	99	99	99	99	99	99	99	99	99	99	99	99	99	99	99	99	99	99	99	99	99
1145	1120	1	1	3	1	32	1	99	99	5	2	1	1	1	1	0	0	1	1	1	1	99	99	99	99	99	99	1	99	99	99	99	99	99	99	99	99	99	99	99	99	99	99	99	99	99	99	99	99
1146	243070	1	1	3	1	25	2	99	99	5	3	1	1	1	1	0	0	0	0	1	1	99	99	99	99	99	99	1	99	99	99	99	99	99	99	99	99	99	99	99	99	99	99	99	99	99	99	99	99
1147	606	1	1	2	1	23	3	1	99	4	3	1	0	0	0	0	0	99	99	99	99	1	99	0	99	99	99	99	1	99	99	99	99	99	99	99	99	99	99	99	99	99	99	99	99	99	99	99	99
1148	672	1	2	2	1	23	2	99	99	5	1	0	0	1	0	0	0	1	99	1	99	99	99	99	99	99	99	1	99	99	99	99	99	99	99	99	99	99	99	99	99	99	99	99	99	99	99	99	99
1149	538	1	2	3	1	29	2	99	99	5	1	1	1	0	0	0	0	99	99	99	99	1	1	1	1	99	99	99	1	99	99	99	99	99	99	99	99	99	99	99	99	99	99	99	99	99	99	99	99
1150	1032	1	1	6	2	68	3	2	99	5	1	0	0	1	1	1	1	99	99	99	99	99	99	99	99	1	99	99	99	2	1	2	2	2	2	2	2	2	2	2	2	1	1	2	2	2	2	2	2
1151	1602	1	1	4	1	43	1	99	99	5	2	1	1	1	1	0	0	1	1	1	1	99	99	99	99	99	99	1	99	99	99	99	99	99	99	99	99	99	99	99	99	99	99	99	99	99	99	99	99
1152	314	1	2	4	1	37	1	99	99	3	2	0	1	0	0	0	0	99	99	99	99	99	1	99	0	99	99	99	1	99	99	99	99	99	99	99	99	99	99	99	99	99	99	99	99	99	99	99	99
1153	348648	1	1	2	1	21	5	99	99	5	3	0	1	0	0	0	0	99	99	99	99	99	1	99	0	99	99	99	1	99	99	99	99	99	99	99	99	99	99	99	99	99	99	99	99	99	99	99	99
1154	1155	1	1	4	1	43	1	99	99	3	3	0	0	1	1	0	0	1	1	1	1	99	99	99	99	99	99	1	99	99	99	99	99	99	99	99	99	99	99	99	99	99	99	99	99	99	99	99	99
1155	2366	1	1	6	3	81	3	1	99	5	5	0	0	1	0	1	1	99	99	99	99	99	99	99	99	1	99	99	99	2	1	1	2	2	2	3	2	2	2	2	2	2	1	1	3	2	1	2	2
1156	544	1	1	2	1	20	2	99	99	3	1	1	0	0	0	0	0	99	99	99	99	0	99	1	99	99	99	99	1	99	99	99	99	99	99	99	99	99	99	99	99	99	99	99	99	99	99	99	99
1157	1105	1	1	4	1	37	5	99	99	5	5	0	0	1	1	0	0	1	1	0	0	99	99	99	99	99	99	1	99	99	99	99	99	99	99	99	99	99	99	99	99	99	99	99	99	99	99	99	99
1158	793	1	2	3	1	30	1	99	99	5	2	1	1	1	1	0	0	1	1	1	1	99	99	99	99	99	99	1	99	99	99	99	99	99	99	99	99	99	99	99	99	99	99	99	99	99	99	99	99
1159	772	1	1	2	1	24	3	2	99	5	2	1	1	0	1	0	0	99	0	99	1	99	99	99	99	99	99	1	99	99	99	99	99	99	99	99	99	99	99	99	99	99	99	99	99	99	99	99	99
1160	1961	1	2	6	2	69	3	2	99	2	2	0	0	0	1	1	1	99	99	99	99	99	99	99	99	1	99	99	99	2	2	2	2	2	3	1	2	2	2	2	2	3	3	3	2	3	2	2	2
1161	1973	1	1	6	2	70	3	2	99	5	6	0	0	0	0	1	1	99	99	99	99	99	99	99	99	99	1	99	99	3	1	1	1	2	2	1	2	2	2	2	1	1	3	1	2	2	1	2	2
1162	588	1	2	2	1	18	1	99	99	1	1	1	1	0	0	0	0	99	99	99	99	1	1	1	1	99	99	99	1	99	99	99	99	99	99	99	99	99	99	99	99	99	99	99	99	99	99	99	99
1163	1247	1	2	6	2	68	1	99	99	5	2	0	0	0	1	0	0	99	0	99	1	99	99	99	99	99	99	1	99	99	99	99	99	99	99	99	99	99	99	99	99	99	99	99	99	99	99	99	99
1164	294826	1	1	4	1	35	1	99	99	5	3	0	0	1	0	0	0	0	99	1	99	99	99	99	99	99	99	1	99	99	99	99	99	99	99	99	99	99	99	99	99	99	99	99	99	99	99	99	99
1165	1344	1	1	4	1	36	1	99	99	3	2	1	1	1	1	0	0	1	1	1	1	99	99	99	99	99	99	1	99	99	99	99	99	99	99	99	99	99	99	99	99	99	99	99	99	99	99	99	99
1166	1104	1	1	5	2	52	4	99	1	3	1	0	0	0	0	1	0	99	99	99	99	99	99	99	99	99	1	99	99	2	2	1	2	2	2	2	2	2	2	2	2	2	3	1	2	2	2	2	2
1167	332	1	1	5	1	45	1	99	99	2	1	1	0	0	0	0	0	99	99	99	99	0	99	1	99	99	99	99	1	99	99	99	99	99	99	99	99	99	99	99	99	99	99	99	99	99	99	99	99
1168	952052	1	1	4	1	42	3	1	99	3	3	1	0	0	0	0	0	99	99	99	99	1	99	0	99	99	99	99	1	99	99	99	99	99	99	99	99	99	99	99	99	99	99	99	99	99	99	99	99
1169	857	1	1	4	1	42	1	99	99	5	3	1	1	1	1	0	0	1	1	1	1	99	99	99	99	99	99	1	99	99	99	99	99	99	99	99	99	99	99	99	99	99	99	99	99	99	99	99	99
1170	374	1	2	2	1	24	4	99	1	5	1	0	1	0	0	0	0	99	99	99	99	99	1	99	0	99	99	99	1	99	99	99	99	99	99	99	99	99	99	99	99	99	99	99	99	99	99	99	99
1171	879	1	2	2	1	23	5	99	99	3	2	1	1	0	0	0	0	99	99	99	99	1	1	1	1	99	99	99	1	99	99	99	99	99	99	99	99	99	99	99	99	99	99	99	99	99	99	99	99
1172	2273	1	2	4	1	44	2	99	99	3	2	0	0	1	0	0	0	0	99	1	99	99	99	99	99	99	99	1	99	99	99	99	99	99	99	99	99	99	99	99	99	99	99	99	99	99	99	99	99
1173	3717	1	2	6	2	68	1	99	99	2	2	0	0	1	1	1	1	99	99	99	99	99	99	99	99	1	99	99	99	2	1	1	2	2	3	1	2	2	2	2	2	2	2	2	2	2	1	2	2
1174	2377	1	1	5	1	45	1	99	99	2	2	0	0	1	1	0	0	1	0	1	1	99	99	99	99	99	99	1	99	99	99	99	99	99	99	99	99	99	99	99	99	99	99	99	99	99	99	99	99
1175	4507	1	2	6	3	82	2	99	99	3	2	0	0	0	1	1	1	99	99	99	99	99	99	99	99	1	99	99	99	2	1	2	2	2	2	1	2	2	2	2	2	2	1	1	2	2	1	2	2
1176	2786	1	2	6	2	76	2	99	99	5	5	0	0	0	1	1	1	99	99	99	99	99	99	99	99	1	99	99	99	2	1	1	2	2	2	2	2	2	2	2	1	2	2	1	2	2	2	2	2
1177	625	1	1	2	1	20	4	99	1	3	3	1	1	0	0	0	0	99	99	99	99	0	1	1	0	99	99	99	1	99	99	99	99	99	99	99	99	99	99	99	99	99	99	99	99	99	99	99	99
1178	1251	1	2	5	2	50	3	2	99	3	2	0	0	1	1	0	0	1	1	1	1	99	99	99	99	99	99	1	99	99	99	99	99	99	99	99	99	99	99	99	99	99	99	99	99	99	99	99	99
1179	1023	1	2	2	1	20	5	99	99	3	1	1	1	0	1	0	0	99	0	99	1	99	99	99	99	99	99	1	99	99	99	99	99	99	99	99	99	99	99	99	99	99	99	99	99	99	99	99	99
1180	817	1	2	2	1	22	5	99	99	3	3	0	1	0	0	0	0	99	99	99	99	99	1	99	0	99	99	99	1	99	99	99	99	99	99	99	99	99	99	99	99	99	99	99	99	99	99	99	99
1181	820	1	1	6	2	71	5	99	99	3	6	0	0	0	0	1	1	99	99	99	99	99	99	99	99	99	1	99	99	2	1	2	2	3	2	3	2	2	2	2	1	3	3	1	3	3	3	3	2
1182	1315	1	1	6	2	60	1	99	99	5	2	0	0	1	1	1	1	99	99	99	99	99	99	99	99	1	99	99	99	2	1	1	2	2	2	1	2	2	2	2	2	1	1	1	2	2	1	2	2
1183	2261	1	2	5	2	50	4	99	1	3	2	1	1	1	1	0	1	99	99	99	99	99	99	99	99	1	99	99	99	99	99	99	99	99	99	99	99	99	99	99	99	99	99	99	99	99	99	99	99
1184	934	1	2	5	1	46	2	99	99	5	2	1	1	1	1	0	0	0	0	1	1	99	99	99	99	99	99	1	99	99	99	99	99	99	99	99	99	99	99	99	99	99	99	99	99	99	99	99	99
1185	1780	1	1	4	1	40	3	1	99	3	5	1	1	1	1	0	0	1	1	1	1	99	99	99	99	99	99	1	99	99	99	99	99	99	99	99	99	99	99	99	99	99	99	99	99	99	99	99	99
1186	914	1	2	4	1	35	5	99	99	5	2	1	1	1	1	0	0	1	0	0	1	99	99	99	99	99	99	1	99	99	99	99	99	99	99	99	99	99	99	99	99	99	99	99	99	99	99	99	99
1187	1410	1	2	6	2	70	1	99	99	5	2	0	0	1	1	1	1	99	99	99	99	99	99	99	99	1	99	99	99	2	2	1	2	2	2	1	2	2	2	2	2	2	1	1	2	2	1	2	2
1188	1090	1	2	5	1	45	1	99	99	5	1	0	0	1	1	0	0	1	1	1	1	99	99	99	99	99	99	1	99	99	99	99	99	99	99	99	99	99	99	99	99	99	99	99	99	99	99	99	99
1189	654	1	2	2	1	20	3	2	99	3	2	1	1	0	0	0	0	99	99	99	99	1	1	0	0	99	99	99	1	99	99	99	99	99	99	99	99	99	99	99	99	99	99	99	99	99	99	99	99
1190	348	1	1	2	1	24	1	99	99	3	2	0	0	1	1	0	0	1	1	1	1	99	99	99	99	99	99	1	99	99	99	99	99	99	99	99	99	99	99	99	99	99	99	99	99	99	99	99	99
1191	1352	1	2	4	1	36	4	99	1	5	2	0	0	1	1	0	0	0	1	1	1	99	99	99	99	99	99	1	99	99	99	99	99	99	99	99	99	99	99	99	99	99	99	99	99	99	99	99	99
1192	1421	1	1	6	2	75	2	99	99	5	6	0	0	0	0	1	1	99	99	99	99	99	99	99	99	99	1	99	99	2	1	2	2	2	2	2	2	2	2	2	2	2	2	2	2	2	2	2	2
1193	2013	1	1	5	2	51	1	99	99	5	2	0	0	1	1	0	0	1	1	1	1	99	99	99	99	99	99	1	99	99	99	99	99	99	99	99	99	99	99	99	99	99	99	99	99	99	99	99	99
1194	1752	1	2	6	2	76	3	1	99	3	2	1	1	1	1	1	1	99	99	99	99	99	99	99	99	1	99	99	99	2	1	2	2	2	2	3	2	2	2	2	2	2	3	2	2	2	2	2	2
1195	823	1	2	4	1	37	2	99	99	5	2	0	0	1	1	0	0	0	0	1	1	99	99	99	99	99	99	1	99	99	99	99	99	99	99	99	99	99	99	99	99	99	99	99	99	99	99	99	99
1196	1025	1	2	3	1	29	3	1	99	3	3	0	0	1	1	0	0	1	1	1	1	99	99	99	99	99	99	1	99	99	99	99	99	99	99	99	99	99	99	99	99	99	99	99	99	99	99	99	99
1197	16301	1	1	2	1	24	1	99	99	5	2	1	1	1	1	0	0	1	1	1	1	99	99	99	99	99	99	1	99	99	99	99	99	99	99	99	99	99	99	99	99	99	99	99	99	99	99	99	99
1198	2848	1	1	6	2	63	3	1	99	3	5	1	0	1	1	1	1	99	99	99	99	99	99	99	99	1	99	99	99	2	2	3	2	2	2	3	2	2	2	2	2	2	3	2	2	2	2	2	2
1199	852	1	1	3	1	32	1	99	99	2	2	1	1	1	0	0	0	1	99	0	99	99	99	99	99	99	99	1	99	99	99	99	99	99	99	99	99	99	99	99	99	99	99	99	99	99	99	99	99
1200	927	1	2	6	2	71	5	99	99	5	2	0	0	1	1	1	1	99	99	99	99	99	99	99	99	1	99	99	99	2	1	1	2	2	2	1	2	2	2	2	2	2	1	1	2	2	2	2	2
1201	433	1	2	4	1	37	2	99	99	3	1	1	0	0	0	0	0	99	99	99	99	0	99	1	99	99	99	99	1	99	99	99	99	99	99	99	99	99	99	99	99	99	99	99	99	99	99	99	99
1202	3453	1	2	3	1	34	1	99	99	5	2	0	1	0	0	0	0	99	99	99	99	99	1	99	0	99	99	99	1	99	99	99	99	99	99	99	99	99	99	99	99	99	99	99	99	99	99	99	99
1203	2204	1	2	6	2	71	3	1	99	5	2	0	0	1	1	1	1	99	99	99	99	99	99	99	99	1	99	99	99	2	2	1	2	2	2	1	2	2	2	2	1	2	3	2	2	2	2	2	2
1204	10991	1	2	2	1	24	5	99	99	5	1	1	1	0	0	0	0	99	99	99	99	1	1	1	1	99	99	99	1	99	99	99	99	99	99	99	99	99	99	99	99	99	99	99	99	99	99	99	99
1205	2338	1	1	2	1	22	1	99	99	3	1	0	0	1	1	0	0	0	0	1	1	99	99	99	99	99	99	1	99	99	99	99	99	99	99	99	99	99	99	99	99	99	99	99	99	99	99	99	99
1206	1061	1	2	3	1	27	1	99	99	3	2	0	0	0	1	0	0	99	0	99	1	99	99	99	99	99	99	1	99	99	99	99	99	99	99	99	99	99	99	99	99	99	99	99	99	99	99	99	99
1207	2100	1	1	6	2	68	3	2	99	3	2	0	0	1	1	1	1	99	99	99	99	99	99	99	99	1	99	99	99	2	1	1	2	2	2	1	2	2	2	2	1	3	3	1	2	2	3	2	2
1208	1486	1	1	6	2	75	4	99	1	5	6	0	0	1	1	1	1	99	99	99	99	99	99	99	99	1	99	99	99	2	1	3	2	2	2	3	2	2	2	2	2	1	1	1	2	2	2	2	2
1209	1684	1	2	6	2	72	5	99	99	3	2	0	0	1	1	1	1	99	99	99	99	99	99	99	99	1	99	99	99	2	1	3	2	2	2	1	3	2	2	2	2	3	3	2	2	2	1	2	2
1210	344	1	2	2	1	23	1	99	99	2	1	1	1	0	0	0	0	99	99	99	99	1	0	0	1	99	99	99	1	99	99	99	99	99	99	99	99	99	99	99	99	99	99	99	99	99	99	99	99
1211	367	1	2	2	1	20	2	99	99	3	1	1	0	0	0	0	0	99	99	99	99	1	99	1	99	99	99	99	1	99	99	99	99	99	99	99	99	99	99	99	99	99	99	99	99	99	99	99	99
1212	2024	1	1	3	1	32	1	99	99	3	3	0	0	1	0	0	0	0	99	1	99	99	99	99	99	99	99	1	99	99	99	99	99	99	99	99	99	99	99	99	99	99	99	99	99	99	99	99	99
1213	764	1	2	4	1	35	1	99	99	2	1	1	0	0	1	0	0	99	1	99	0	99	99	99	99	99	99	1	99	99	99	99	99	99	99	99	99	99	99	99	99	99	99	99	99	99	99	99	99
1214	1301	1	1	2	1	19	2	99	99	3	1	1	0	0	0	0	0	99	99	99	99	0	99	1	99	99	99	99	1	99	99	99	99	99	99	99	99	99	99	99	99	99	99	99	99	99	99	99	99
1215	1170	1	1	6	2	71	4	99	1	3	2	0	0	0	0	1	1	99	99	99	99	99	99	99	99	99	1	99	99	2	2	1	2	2	2	1	2	2	2	2	2	1	1	1	2	2	2	2	2
1216	1217	1	1	5	2	54	1	99	99	3	2	0	0	1	1	0	1	99	99	99	99	99	99	99	99	1	99	99	99	99	99	99	99	99	99	99	99	99	99	99	99	99	99	99	99	99	99	99	99
1217	2759	1	2	3	1	34	4	99	1	3	1	0	0	1	1	0	0	1	1	1	1	99	99	99	99	99	99	1	99	99	99	99	99	99	99	99	99	99	99	99	99	99	99	99	99	99	99	99	99
1218	1485	1	1	6	2	74	4	99	2	3	6	0	0	1	0	1	1	99	99	99	99	99	99	99	99	1	99	99	99	2	1	2	2	2	2	1	2	2	2	2	2	1	1	1	2	2	1	2	2
1219	960	1	2	3	1	28	4	99	2	5	2	1	1	1	1	0	0	1	1	1	1	99	99	99	99	99	99	1	99	99	99	99	99	99	99	99	99	99	99	99	99	99	99	99	99	99	99	99	99
1220	943285	1	1	3	1	30	2	99	99	5	5	1	1	0	0	0	0	99	99	99	99	1	0	1	1	99	99	99	1	99	99	99	99	99	99	99	99	99	99	99	99	99	99	99	99	99	99	99	99
1221	1974	1	1	3	1	27	3	1	99	3	3	1	1	1	1	0	0	1	1	1	1	99	99	99	99	99	99	1	99	99	99	99	99	99	99	99	99	99	99	99	99	99	99	99	99	99	99	99	99
1222	569	1	2	3	1	28	4	99	2	3	2	0	0	1	0	0	0	1	99	0	99	99	99	99	99	99	99	1	99	99	99	99	99	99	99	99	99	99	99	99	99	99	99	99	99	99	99	99	99
1223	1834	1	2	3	1	28	1	99	99	1	1	1	1	1	1	0	0	1	1	1	1	99	99	99	99	99	99	1	99	99	99	99	99	99	99	99	99	99	99	99	99	99	99	99	99	99	99	99	99
1224	573	1	1	3	1	26	1	99	99	3	2	1	0	0	0	0	0	99	99	99	99	1	99	1	99	99	99	99	1	99	99	99	99	99	99	99	99	99	99	99	99	99	99	99	99	99	99	99	99
1225	6988	1	1	6	2	56	1	99	99	3	2	0	0	1	1	1	1	99	99	99	99	99	99	99	99	1	99	99	99	2	2	1	2	2	2	1	2	2	2	2	2	1	1	2	2	2	1	2	2
1226	1066	1	1	6	2	68	1	99	99	5	2	0	0	1	1	0	0	1	1	1	1	99	99	99	99	99	99	1	99	99	99	99	99	99	99	99	99	99	99	99	99	99	99	99	99	99	99	99	99
1227	1943	1	2	6	2	75	3	2	99	5	2	0	0	0	0	1	1	99	99	99	99	99	99	99	99	99	1	99	99	2	1	2	2	2	2	1	2	2	2	1	2	2	1	1	2	2	1	2	2
1228	1525	1	2	2	1	24	4	99	2	3	3	1	0	0	0	0	0	99	99	99	99	0	99	1	99	99	99	99	1	99	99	99	99	99	99	99	99	99	99	99	99	99	99	99	99	99	99	99	99
1229	2569	1	1	3	1	33	4	99	2	3	4	1	1	1	1	0	0	1	1	1	1	99	99	99	99	99	99	1	99	99	99	99	99	99	99	99	99	99	99	99	99	99	99	99	99	99	99	99	99
1230	2411	1	2	6	2	71	1	99	99	3	4	0	0	1	1	1	1	99	99	99	99	99	99	99	99	1	99	99	99	2	1	3	2	2	2	3	3	2	2	2	2	1	1	1	2	2	2	2	2
1231	2459	1	2	6	2	61	1	99	99	5	2	0	0	0	0	1	1	99	99	99	99	99	99	99	99	99	1	99	99	2	1	3	2	2	2	1	2	2	2	2	2	2	1	1	2	2	2	2	2
1232	1177	1	1	5	2	54	3	1	99	5	2	1	1	1	1	0	0	1	1	1	1	99	99	99	99	99	99	1	99	99	99	99	99	99	99	99	99	99	99	99	99	99	99	99	99	99	99	99	99
1233	2121	1	1	3	1	31	1	99	99	5	1	1	1	1	1	0	0	0	0	1	1	99	99	99	99	99	99	1	99	99	99	99	99	99	99	99	99	99	99	99	99	99	99	99	99	99	99	99	99
1234	409	1	1	3	1	25	4	99	2	5	3	0	0	1	1	0	0	1	1	1	1	99	99	99	99	99	99	1	99	99	99	99	99	99	99	99	99	99	99	99	99	99	99	99	99	99	99	99	99
1235	2980	1	2	2	1	24	5	99	99	5	3	1	1	0	0	0	0	99	99	99	99	1	1	1	1	99	99	99	1	99	99	99	99	99	99	99	99	99	99	99	99	99	99	99	99	99	99	99	99
1236	622	1	1	3	1	33	2	99	99	5	2	1	1	0	1	0	0	99	1	99	0	99	99	99	99	99	99	1	99	99	99	99	99	99	99	99	99	99	99	99	99	99	99	99	99	99	99	99	99
1237	1195	1	1	2	1	23	4	99	2	4	1	1	1	0	0	0	0	99	99	99	99	1	1	1	1	99	99	99	1	99	99	99	99	99	99	99	99	99	99	99	99	99	99	99	99	99	99	99	99
1238	1322	1	1	6	2	57	1	99	99	5	2	0	0	1	1	1	1	99	99	99	99	99	99	99	99	1	99	99	99	2	2	1	2	2	2	1	2	2	2	2	2	1	1	1	2	2	1	2	2
1239	1675	1	1	6	2	65	5	99	99	3	2	1	1	1	1	1	1	99	99	99	99	99	99	99	99	1	99	99	99	2	2	2	2	2	2	2	2	2	2	2	2	2	2	3	2	2	2	2	2
1240	497	1	1	2	1	24	3	1	99	5	3	0	1	0	0	0	0	99	99	99	99	99	1	99	0	99	99	99	1	99	99	99	99	99	99	99	99	99	99	99	99	99	99	99	99	99	99	99	99
1241	691017	1	1	6	2	63	1	99	99	3	2	1	1	1	1	1	1	99	99	99	99	99	99	99	99	1	99	99	99	2	1	2	2	2	2	2	2	2	2	1	2	3	3	2	2	3	2	2	2
1242	4700	1	1	2	1	23	2	99	99	5	1	1	1	1	1	0	0	1	1	1	1	99	99	99	99	99	99	1	99	99	99	99	99	99	99	99	99	99	99	99	99	99	99	99	99	99	99	99	99
1243	416	1	2	2	1	24	4	99	1	3	1	1	1	0	0	0	0	99	99	99	99	1	1	1	1	99	99	99	1	99	99	99	99	99	99	99	99	99	99	99	99	99	99	99	99	99	99	99	99
1244	1315	1	2	4	1	44	1	99	99	1	1	0	0	1	1	0	0	1	1	1	0	99	99	99	99	99	99	1	99	99	99	99	99	99	99	99	99	99	99	99	99	99	99	99	99	99	99	99	99
1245	1482	1	2	6	2	62	1	99	99	2	2	0	0	1	1	1	1	99	99	99	99	99	99	99	99	1	99	99	99	2	3	1	2	2	2	3	2	2	2	2	2	2	3	2	2	2	2	2	2
1246	1235	1	2	3	1	31	5	99	99	5	1	1	0	0	0	0	0	99	99	99	99	1	99	1	99	99	99	99	1	99	99	99	99	99	99	99	99	99	99	99	99	99	99	99	99	99	99	99	99
1247	1401	1	2	6	2	68	1	99	99	5	2	0	0	1	1	1	1	99	99	99	99	99	99	99	99	1	99	99	99	2	1	3	2	2	2	3	2	2	2	2	2	2	2	1	2	2	2	2	2
1248	339	1	1	2	1	23	2	99	99	3	2	1	1	1	0	0	0	1	99	0	99	99	99	99	99	99	99	1	99	99	99	99	99	99	99	99	99	99	99	99	99	99	99	99	99	99	99	99	99
1249	1217	1	1	2	1	20	4	99	2	3	3	0	0	1	0	0	0	1	99	0	99	99	99	99	99	99	99	1	99	99	99	99	99	99	99	99	99	99	99	99	99	99	99	99	99	99	99	99	99
1250	918	1	2	2	1	22	1	99	99	3	1	1	1	0	0	0	0	99	99	99	99	1	1	1	1	99	99	99	1	99	99	99	99	99	99	99	99	99	99	99	99	99	99	99	99	99	99	99	99
1251	1135	1	1	6	2	70	5	99	99	3	1	0	0	1	1	1	1	99	99	99	99	99	99	99	99	1	99	99	99	2	1	1	2	2	2	1	2	2	2	2	2	2	2	1	2	2	2	2	2
1252	1449	1	2	2	1	23	3	2	99	3	2	1	1	1	1	0	0	1	1	1	1	99	99	99	99	99	99	1	99	99	99	99	99	99	99	99	99	99	99	99	99	99	99	99	99	99	99	99	99
1253	1020	1	2	6	2	71	5	99	99	3	2	0	0	1	1	1	1	99	99	99	99	99	99	99	99	1	99	99	99	2	1	2	2	2	2	2	2	2	2	2	2	1	2	2	2	2	2	2	2
1254	1299	1	2	5	2	52	2	99	99	3	2	0	0	1	1	1	1	99	99	99	99	99	99	99	99	1	99	99	99	2	2	3	2	2	2	3	2	2	2	2	2	2	3	3	2	2	2	2	2
1255	2107	1	2	5	2	47	2	99	99	3	3	1	1	1	1	0	0	1	1	1	1	99	99	99	99	99	99	1	99	99	99	99	99	99	99	99	99	99	99	99	99	99	99	99	99	99	99	99	99
1256	500	1	1	3	1	25	5	99	99	5	1	1	1	1	0	0	0	0	99	1	99	99	99	99	99	99	99	1	99	99	99	99	99	99	99	99	99	99	99	99	99	99	99	99	99	99	99	99	99
1257	1858	1	2	5	2	49	2	99	99	3	2	0	0	1	1	0	0	1	1	1	1	99	99	99	99	99	99	1	99	99	99	99	99	99	99	99	99	99	99	99	99	99	99	99	99	99	99	99	99
1258	1229	1	1	2	1	18	1	99	99	3	1	0	0	0	1	0	0	99	0	99	1	99	99	99	99	99	99	1	99	99	99	99	99	99	99	99	99	99	99	99	99	99	99	99	99	99	99	99	99
1259	415012	1	1	6	3	89	2	99	99	5	6	0	0	1	1	1	1	99	99	99	99	99	99	99	99	1	99	99	99	2	2	1	2	2	2	1	2	2	2	2	2	2	2	2	2	2	2	2	2
1260	1209	1	2	3	1	32	2	99	99	5	1	1	1	1	1	0	0	1	1	1	1	99	99	99	99	99	99	1	99	99	99	99	99	99	99	99	99	99	99	99	99	99	99	99	99	99	99	99	99
1261	2638	1	1	6	2	68	4	99	1	1	2	0	0	0	0	1	1	99	99	99	99	99	99	99	99	99	1	99	99	2	2	2	2	2	2	2	2	2	2	2	2	2	2	2	2	2	2	2	2
1262	1121	1	1	6	2	69	1	99	99	5	6	0	0	1	1	1	1	99	99	99	99	99	99	99	99	1	99	99	99	2	1	1	2	2	2	1	2	1	2	2	2	1	1	1	2	2	1	2	2
1263	669	1	1	2	1	21	3	1	99	3	3	1	1	1	1	0	0	1	1	0	0	99	99	99	99	99	99	1	99	99	99	99	99	99	99	99	99	99	99	99	99	99	99	99	99	99	99	99	99
1264	3006	1	1	2	1	21	5	99	99	4	1	1	1	1	1	0	0	1	1	1	1	99	99	99	99	99	99	1	99	99	99	99	99	99	99	99	99	99	99	99	99	99	99	99	99	99	99	99	99
1265	10332	1	2	6	2	76	4	99	2	5	2	0	0	1	1	1	1	99	99	99	99	99	99	99	99	1	99	99	99	2	1	2	1	3	2	3	2	2	2	2	2	3	3	2	3	3	3	2	2
1266	913	1	2	2	1	23	1	99	99	2	3	1	1	1	1	0	0	1	1	1	1	99	99	99	99	99	99	1	99	99	99	99	99	99	99	99	99	99	99	99	99	99	99	99	99	99	99	99	99
1267	485	1	2	4	1	39	4	99	1	3	3	1	1	0	1	0	0	99	1	99	0	99	99	99	99	99	99	1	99	99	99	99	99	99	99	99	99	99	99	99	99	99	99	99	99	99	99	99	99
1268	1876	1	2	3	1	34	5	99	99	5	2	1	0	1	1	0	0	1	1	1	1	99	99	99	99	99	99	1	99	99	99	99	99	99	99	99	99	99	99	99	99	99	99	99	99	99	99	99	99
1269	6420	1	2	2	1	24	4	99	2	5	1	1	1	0	0	0	0	99	99	99	99	1	1	1	1	99	99	99	1	99	99	99	99	99	99	99	99	99	99	99	99	99	99	99	99	99	99	99	99
1270	2358	1	1	3	1	28	3	1	99	5	1	1	1	1	1	0	0	1	1	1	1	99	99	99	99	99	99	1	99	99	99	99	99	99	99	99	99	99	99	99	99	99	99	99	99	99	99	99	99
1271	1489	1	2	2	1	19	4	99	2	1	1	0	0	0	1	0	0	99	1	99	0	99	99	99	99	99	99	1	99	99	99	99	99	99	99	99	99	99	99	99	99	99	99	99	99	99	99	99	99
1272	1347	1	2	6	2	68	1	99	99	5	2	0	0	1	1	1	1	99	99	99	99	99	99	99	99	1	99	99	99	2	1	2	2	2	2	2	2	2	2	2	2	2	2	2	2	2	1	2	2
1273	7701	1	1	6	2	65	1	99	99	5	2	1	1	1	1	1	1	99	99	99	99	99	99	99	99	1	99	99	99	2	1	2	2	2	2	3	2	2	2	2	1	2	2	2	2	2	1	2	2
1274	2230	1	2	6	2	72	5	99	99	3	6	1	1	1	1	1	1	99	99	99	99	99	99	99	99	1	99	99	99	2	1	1	2	2	2	1	2	2	2	2	2	2	1	2	2	2	2	2	2
1275	1582	1	1	6	2	68	4	99	2	3	2	0	0	1	1	1	1	99	99	99	99	99	99	99	99	1	99	99	99	2	1	1	2	2	2	1	2	2	2	2	2	1	1	1	2	2	2	2	2
1276	641	1	2	5	2	49	1	99	99	3	2	0	0	1	1	1	1	99	99	99	99	99	99	99	99	1	99	99	99	2	3	3	3	3	3	3	3	2	2	2	2	3	3	3	2	3	2	2	2
1277	932	1	2	2	1	20	4	99	1	3	1	1	0	1	1	0	0	1	1	0	0	99	99	99	99	99	99	1	99	99	99	99	99	99	99	99	99	99	99	99	99	99	99	99	99	99	99	99	99
1278	1482	1	1	6	2	74	5	99	99	5	5	0	0	1	1	1	1	99	99	99	99	99	99	99	99	1	99	99	99	2	1	1	1	3	1	1	2	2	2	2	1	1	1	1	3	3	1	2	2
1279	616404	1	2	3	1	31	1	99	99	5	3	0	0	1	1	0	0	1	1	1	1	99	99	99	99	99	99	1	99	99	99	99	99	99	99	99	99	99	99	99	99	99	99	99	99	99	99	99	99
1280	1751	1	2	6	3	80	4	99	2	5	2	0	0	1	1	1	1	99	99	99	99	99	99	99	99	1	99	99	99	2	1	3	2	2	2	3	2	2	2	2	2	2	2	2	2	2	2	2	2
1281	1454	1	2	6	3	84	4	99	2	5	6	1	0	0	0	1	1	99	99	99	99	99	99	99	99	99	1	99	99	2	2	2	2	2	2	2	2	2	2	2	2	2	2	1	2	2	2	2	2
1282	4197	1	1	5	2	47	3	2	99	4	5	0	0	1	1	0	0	1	1	1	1	99	99	99	99	99	99	1	99	99	99	99	99	99	99	99	99	99	99	99	99	99	99	99	99	99	99	99	99
1283	461	1	2	2	1	22	1	99	99	3	3	1	0	0	0	0	0	99	99	99	99	0	99	1	99	99	99	99	1	99	99	99	99	99	99	99	99	99	99	99	99	99	99	99	99	99	99	99	99
1284	91615	1	1	2	1	22	5	99	99	3	3	1	1	1	1	0	0	0	0	1	1	99	99	99	99	99	99	1	99	99	99	99	99	99	99	99	99	99	99	99	99	99	99	99	99	99	99	99	99
1285	2665	1	1	6	2	75	4	99	1	3	2	0	0	1	1	1	1	99	99	99	99	99	99	99	99	1	99	99	99	2	3	2	2	2	3	3	2	2	2	2	2	2	2	2	2	2	3	2	2
1286	919	1	1	2	1	19	1	99	99	3	1	1	1	0	0	0	0	99	99	99	99	1	1	1	1	99	99	99	1	99	99	99	99	99	99	99	99	99	99	99	99	99	99	99	99	99	99	99	99
1287	39718	1	2	4	1	35	1	99	99	3	1	0	0	0	1	0	0	99	1	99	0	99	99	99	99	99	99	1	99	99	99	99	99	99	99	99	99	99	99	99	99	99	99	99	99	99	99	99	99
1288	822	1	1	5	1	45	5	99	99	5	3	1	1	1	1	0	0	1	1	1	1	99	99	99	99	99	99	1	99	99	99	99	99	99	99	99	99	99	99	99	99	99	99	99	99	99	99	99	99
1289	1480	1	1	3	1	31	1	99	99	5	1	0	0	1	1	0	0	1	1	1	1	99	99	99	99	99	99	1	99	99	99	99	99	99	99	99	99	99	99	99	99	99	99	99	99	99	99	99	99
1290	912	1	2	2	1	23	1	99	99	3	3	1	1	0	0	0	0	99	99	99	99	0	0	1	1	99	99	99	1	99	99	99	99	99	99	99	99	99	99	99	99	99	99	99	99	99	99	99	99
1291	929	1	2	4	1	35	1	99	99	3	2	0	0	1	0	0	0	0	99	1	99	99	99	99	99	99	99	1	99	99	99	99	99	99	99	99	99	99	99	99	99	99	99	99	99	99	99	99	99
1292	3459	1	2	5	2	54	1	99	99	3	2	0	0	1	1	1	1	99	99	99	99	99	99	99	99	1	99	99	99	2	1	3	3	2	3	3	2	2	2	2	2	2	1	1	2	2	2	2	2
1293	1778	1	2	6	2	71	2	99	99	5	1	0	0	0	0	1	1	99	99	99	99	99	99	99	99	99	1	99	99	2	1	1	2	2	2	1	2	2	2	2	2	2	2	2	2	3	2	2	2
1294	1852	1	2	6	2	70	2	99	99	5	2	0	0	1	1	1	1	99	99	99	99	99	99	99	99	1	99	99	99	2	2	2	2	2	2	2	2	2	2	2	1	2	1	2	2	2	2	2	2
1295	5224	1	1	2	1	19	2	99	99	1	1	0	0	1	1	0	0	1	1	1	1	99	99	99	99	99	99	1	99	99	99	99	99	99	99	99	99	99	99	99	99	99	99	99	99	99	99	99	99
1296	375	1	2	3	1	31	1	99	99	5	1	1	0	0	0	0	0	99	99	99	99	0	99	1	99	99	99	99	1	99	99	99	99	99	99	99	99	99	99	99	99	99	99	99	99	99	99	99	99
1297	1483	1	1	6	2	74	5	99	99	3	1	0	0	1	1	1	1	99	99	99	99	99	99	99	99	1	99	99	99	3	1	3	2	2	3	3	2	2	2	2	2	3	3	3	2	2	3	2	2
1298	1062	1	1	2	1	21	5	99	99	3	3	1	1	0	0	0	0	99	99	99	99	0	1	1	0	99	99	99	1	99	99	99	99	99	99	99	99	99	99	99	99	99	99	99	99	99	99	99	99
1299	2544	1	1	5	2	54	2	99	99	3	5	0	0	0	0	1	1	99	99	99	99	99	99	99	99	99	1	99	99	2	1	3	2	2	3	3	2	2	2	2	2	3	3	3	2	3	2	2	2
1300	846	1	2	5	1	45	3	2	99	5	2	1	1	1	1	0	0	1	1	1	1	99	99	99	99	99	99	1	99	99	99	99	99	99	99	99	99	99	99	99	99	99	99	99	99	99	99	99	99
1301	1617	1	1	6	2	73	5	99	99	5	6	0	0	1	1	1	1	99	99	99	99	99	99	99	99	1	99	99	99	2	1	1	2	2	2	1	2	2	2	2	2	2	3	2	2	2	2	2	2
1302	19841	1	1	4	1	43	1	99	99	5	2	0	0	1	1	0	0	1	1	1	1	99	99	99	99	99	99	1	99	99	99	99	99	99	99	99	99	99	99	99	99	99	99	99	99	99	99	99	99
1303	407	1	2	2	1	19	1	99	99	3	3	1	0	0	0	0	0	99	99	99	99	1	99	0	99	99	99	99	1	99	99	99	99	99	99	99	99	99	99	99	99	99	99	99	99	99	99	99	99
1304	28232	1	2	5	2	48	5	99	99	1	3	0	0	1	1	0	0	1	1	1	1	99	99	99	99	99	99	1	99	99	99	99	99	99	99	99	99	99	99	99	99	99	99	99	99	99	99	99	99
1305	2009	1	1	4	1	38	3	1	99	5	2	0	0	1	1	0	0	1	1	1	1	99	99	99	99	99	99	1	99	99	99	99	99	99	99	99	99	99	99	99	99	99	99	99	99	99	99	99	99
1306	1859	1	2	3	1	32	5	99	99	3	1	0	0	1	1	0	0	1	1	1	1	99	99	99	99	99	99	1	99	99	99	99	99	99	99	99	99	99	99	99	99	99	99	99	99	99	99	99	99
1307	1557	1	1	4	1	38	1	99	99	5	2	1	1	1	1	0	0	1	1	1	1	99	99	99	99	99	99	1	99	99	99	99	99	99	99	99	99	99	99	99	99	99	99	99	99	99	99	99	99
1308	1111	1	1	6	2	68	3	2	99	5	2	0	0	1	1	1	1	99	99	99	99	99	99	99	99	1	99	99	99	1	1	1	2	2	2	1	2	2	2	2	1	2	1	2	2	2	2	2	2
1309	395	1	2	2	1	24	2	99	99	3	1	1	0	0	0	0	0	99	99	99	99	0	99	1	99	99	99	99	1	99	99	99	99	99	99	99	99	99	99	99	99	99	99	99	99	99	99	99	99
1310	587	1	2	2	1	20	5	99	99	3	1	1	1	0	1	0	0	99	1	99	0	99	99	99	99	99	99	1	99	99	99	99	99	99	99	99	99	99	99	99	99	99	99	99	99	99	99	99	99
1311	2270	1	1	3	1	26	5	99	99	5	2	1	1	0	0	0	0	99	99	99	99	1	1	1	1	99	99	99	1	99	99	99	99	99	99	99	99	99	99	99	99	99	99	99	99	99	99	99	99
1312	1525	1	1	5	1	46	1	99	99	4	2	1	1	1	1	0	0	1	1	1	1	99	99	99	99	99	99	1	99	99	99	99	99	99	99	99	99	99	99	99	99	99	99	99	99	99	99	99	99
1313	1034	1	1	6	2	69	2	99	99	3	2	0	0	0	0	1	1	99	99	99	99	99	99	99	99	99	1	99	99	2	1	2	1	2	2	1	2	2	2	2	1	1	1	1	2	2	1	2	2
1314	1972	1	2	5	1	45	1	99	99	3	2	0	0	0	1	0	0	99	0	99	1	99	99	99	99	99	99	1	99	99	99	99	99	99	99	99	99	99	99	99	99	99	99	99	99	99	99	99	99
1315	3064	1	1	4	1	37	5	99	99	5	1	0	0	1	1	0	0	1	1	1	1	99	99	99	99	99	99	1	99	99	99	99	99	99	99	99	99	99	99	99	99	99	99	99	99	99	99	99	99
1316	2757	1	2	2	1	24	4	99	1	3	1	1	1	1	1	0	0	1	1	1	1	99	99	99	99	99	99	1	99	99	99	99	99	99	99	99	99	99	99	99	99	99	99	99	99	99	99	99	99
1317	1082	1	1	2	1	18	1	99	99	1	1	1	0	1	1	0	0	1	1	1	1	99	99	99	99	99	99	1	99	99	99	99	99	99	99	99	99	99	99	99	99	99	99	99	99	99	99	99	99
1318	1628	1	2	6	2	64	3	1	99	5	3	0	1	1	1	1	1	99	99	99	99	99	99	99	99	1	99	99	99	2	2	2	1	2	2	1	2	2	2	2	1	2	2	3	2	2	2	2	2
1319	829	1	2	2	1	22	3	1	99	5	1	0	0	0	1	0	0	99	1	99	0	99	99	99	99	99	99	1	99	99	99	99	99	99	99	99	99	99	99	99	99	99	99	99	99	99	99	99	99
1320	1704	1	2	3	1	31	1	99	99	5	1	0	0	0	1	0	0	99	1	99	0	99	99	99	99	99	99	1	99	99	99	99	99	99	99	99	99	99	99	99	99	99	99	99	99	99	99	99	99
1321	1265	1	1	6	2	73	1	99	99	5	2	0	0	0	1	1	1	99	99	99	99	99	99	99	99	1	99	99	99	2	1	1	2	2	2	1	2	2	2	2	2	1	1	2	2	3	2	2	2
1322	1068	1	2	2	1	24	5	99	99	5	1	0	0	1	1	0	0	1	1	1	1	99	99	99	99	99	99	1	99	99	99	99	99	99	99	99	99	99	99	99	99	99	99	99	99	99	99	99	99
1323	1445	1	1	2	1	22	2	99	99	4	3	1	1	0	0	0	0	99	99	99	99	1	1	0	0	99	99	99	1	99	99	99	99	99	99	99	99	99	99	99	99	99	99	99	99	99	99	99	99
1324	446	1	1	2	1	21	5	99	99	3	3	1	1	0	0	0	0	99	99	99	99	1	1	0	0	99	99	99	1	99	99	99	99	99	99	99	99	99	99	99	99	99	99	99	99	99	99	99	99
1325	1521	1	1	6	2	68	4	99	2	3	6	1	0	1	1	1	1	99	99	99	99	99	99	99	99	1	99	99	99	2	1	2	2	2	2	1	2	2	2	2	2	1	1	2	1	2	2	2	2
1326	999	1	1	6	2	55	1	99	99	3	5	0	0	0	1	1	1	99	99	99	99	99	99	99	99	1	99	99	99	2	1	2	2	2	2	1	2	2	2	2	2	2	2	2	2	2	2	2	2
1327	1277	1	1	2	1	22	3	2	99	3	1	1	1	0	0	0	0	99	99	99	99	1	1	1	1	99	99	99	1	99	99	99	99	99	99	99	99	99	99	99	99	99	99	99	99	99	99	99	99
1328	1307	1	1	2	1	20	1	99	99	3	3	1	1	0	0	0	0	99	99	99	99	1	1	1	1	99	99	99	1	99	99	99	99	99	99	99	99	99	99	99	99	99	99	99	99	99	99	99	99
1329	514	1	2	3	1	26	1	99	99	2	1	0	0	1	0	0	0	0	99	1	99	99	99	99	99	99	99	1	99	99	99	99	99	99	99	99	99	99	99	99	99	99	99	99	99	99	99	99	99
1330	1142	1	1	6	2	60	2	99	99	3	2	1	0	1	1	1	1	99	99	99	99	99	99	99	99	1	99	99	99	1	1	1	2	2	2	1	2	2	2	2	2	2	1	1	2	2	2	2	2
1331	800	1	2	5	2	53	5	99	99	3	1	1	1	1	1	1	1	99	99	99	99	99	99	99	99	1	99	99	99	2	2	2	2	2	2	2	2	2	2	2	2	2	2	2	2	2	2	2	2
1332	2528	1	1	5	2	52	1	99	99	3	2	0	0	1	1	0	0	1	0	1	1	99	99	99	99	99	99	1	99	99	99	99	99	99	99	99	99	99	99	99	99	99	99	99	99	99	99	99	99
1333	1334	1	2	3	1	30	1	99	99	2	1	1	1	0	1	0	0	99	0	99	1	99	99	99	99	99	99	1	99	99	99	99	99	99	99	99	99	99	99	99	99	99	99	99	99	99	99	99	99
1334	636	1	1	2	1	19	2	99	99	3	3	0	0	1	0	0	0	1	99	0	99	99	99	99	99	99	99	1	99	99	99	99	99	99	99	99	99	99	99	99	99	99	99	99	99	99	99	99	99
1335	937	1	1	2	1	19	3	1	99	3	1	1	1	0	0	0	0	99	99	99	99	1	1	1	1	99	99	99	1	99	99	99	99	99	99	99	99	99	99	99	99	99	99	99	99	99	99	99	99
1336	491	1	2	3	1	26	3	2	99	5	2	1	1	1	1	0	0	1	1	1	1	99	99	99	99	99	99	1	99	99	99	99	99	99	99	99	99	99	99	99	99	99	99	99	99	99	99	99	99
1337	77357	1	1	4	1	41	3	1	99	3	2	0	0	1	0	0	0	1	99	1	99	99	99	99	99	99	99	1	99	99	99	99	99	99	99	99	99	99	99	99	99	99	99	99	99	99	99	99	99
1338	1426	1	1	6	2	69	2	99	99	3	1	0	0	1	0	1	1	99	99	99	99	99	99	99	99	1	99	99	99	2	1	1	3	2	2	1	3	2	2	2	2	2	3	3	3	3	2	2	2
1339	1187	1	1	3	1	30	4	99	2	5	2	1	1	1	1	0	0	1	1	1	1	99	99	99	99	99	99	1	99	99	99	99	99	99	99	99	99	99	99	99	99	99	99	99	99	99	99	99	99
1340	587	1	2	3	1	26	1	99	99	5	3	1	1	1	1	0	0	1	1	1	1	99	99	99	99	99	99	1	99	99	99	99	99	99	99	99	99	99	99	99	99	99	99	99	99	99	99	99	99
1341	3474	1	1	2	1	24	5	99	99	5	3	1	1	1	1	0	0	1	1	0	1	99	99	99	99	99	99	1	99	99	99	99	99	99	99	99	99	99	99	99	99	99	99	99	99	99	99	99	99
1342	33821	1	2	4	1	42	2	99	99	5	2	1	1	1	1	0	0	1	1	1	1	99	99	99	99	99	99	1	99	99	99	99	99	99	99	99	99	99	99	99	99	99	99	99	99	99	99	99	99
1343	419117	1	1	6	3	96	2	99	99	5	6	1	1	1	1	1	1	99	99	99	99	99	99	99	99	1	99	99	99	2	1	1	2	2	2	1	2	2	2	2	2	1	1	2	2	1	2	2	2
1344	689	1	1	2	1	19	1	99	99	3	1	0	0	1	1	0	0	1	1	1	1	99	99	99	99	99	99	1	99	99	99	99	99	99	99	99	99	99	99	99	99	99	99	99	99	99	99	99	99
1345	960	1	1	2	1	21	4	99	2	3	1	1	1	1	0	0	0	0	99	1	99	99	99	99	99	99	99	1	99	99	99	99	99	99	99	99	99	99	99	99	99	99	99	99	99	99	99	99	99
1346	1547	1	2	3	1	34	5	99	99	5	1	1	1	1	1	0	0	1	1	1	1	99	99	99	99	99	99	1	99	99	99	99	99	99	99	99	99	99	99	99	99	99	99	99	99	99	99	99	99
1347	358	1	1	2	1	20	1	99	99	3	1	0	0	1	0	0	0	1	99	0	99	99	99	99	99	99	99	1	99	99	99	99	99	99	99	99	99	99	99	99	99	99	99	99	99	99	99	99	99
1348	447	1	1	2	1	23	3	1	99	2	3	1	0	0	0	0	0	99	99	99	99	0	99	1	99	99	99	99	1	99	99	99	99	99	99	99	99	99	99	99	99	99	99	99	99	99	99	99	99
1349	2972	1	1	2	1	19	3	1	99	2	1	1	0	0	0	0	0	99	99	99	99	0	99	1	99	99	99	99	1	99	99	99	99	99	99	99	99	99	99	99	99	99	99	99	99	99	99	99	99
1350	1349	1	1	2	1	22	3	2	99	3	1	0	0	1	1	0	0	1	1	1	1	99	99	99	99	99	99	1	99	99	99	99	99	99	99	99	99	99	99	99	99	99	99	99	99	99	99	99	99
1351	1320	1	2	2	1	22	4	99	1	3	1	0	0	1	0	0	0	0	99	1	99	99	99	99	99	99	99	1	99	99	99	99	99	99	99	99	99	99	99	99	99	99	99	99	99	99	99	99	99
1352	1467	1	1	3	1	27	1	99	99	5	2	1	0	0	0	0	0	99	99	99	99	0	99	1	99	99	99	99	1	99	99	99	99	99	99	99	99	99	99	99	99	99	99	99	99	99	99	99	99
1353	2347	1	2	6	3	86	3	1	99	3	2	0	0	1	1	1	1	99	99	99	99	99	99	99	99	1	99	99	99	2	2	2	3	2	2	3	3	2	2	2	2	3	3	3	2	2	1	2	2
1354	775	1	1	4	1	41	4	99	1	3	2	0	0	1	1	0	0	1	1	0	0	99	99	99	99	99	99	1	99	99	99	99	99	99	99	99	99	99	99	99	99	99	99	99	99	99	99	99	99
1355	503	1	2	2	1	19	1	99	99	3	3	1	1	0	0	0	0	99	99	99	99	1	1	1	1	99	99	99	1	99	99	99	99	99	99	99	99	99	99	99	99	99	99	99	99	99	99	99	99
1356	940	1	2	6	2	72	3	1	99	5	2	0	0	1	1	1	1	99	99	99	99	99	99	99	99	1	99	99	99	2	1	1	1	2	2	1	2	2	2	2	1	2	2	1	2	2	2	2	2
1357	672	1	1	2	1	22	5	99	99	5	3	1	1	1	1	0	0	1	1	1	1	99	99	99	99	99	99	1	99	99	99	99	99	99	99	99	99	99	99	99	99	99	99	99	99	99	99	99	99
1358	560	1	1	2	1	21	1	99	99	3	3	1	0	1	1	0	0	0	0	1	1	99	99	99	99	99	99	1	99	99	99	99	99	99	99	99	99	99	99	99	99	99	99	99	99	99	99	99	99
1359	2038	1	1	2	1	18	4	99	1	1	1	0	0	1	1	0	0	1	1	1	1	99	99	99	99	99	99	1	99	99	99	99	99	99	99	99	99	99	99	99	99	99	99	99	99	99	99	99	99
1360	28940	1	1	2	1	23	4	99	2	5	3	1	1	0	0	0	0	99	99	99	99	0	0	1	1	99	99	99	1	99	99	99	99	99	99	99	99	99	99	99	99	99	99	99	99	99	99	99	99
1361	782	1	1	2	1	23	5	99	99	5	1	0	0	1	1	0	0	1	1	1	1	99	99	99	99	99	99	1	99	99	99	99	99	99	99	99	99	99	99	99	99	99	99	99	99	99	99	99	99
1362	562	1	1	3	1	29	1	99	99	2	5	0	0	1	1	0	0	1	1	1	1	99	99	99	99	99	99	1	99	99	99	99	99	99	99	99	99	99	99	99	99	99	99	99	99	99	99	99	99
1363	13450	1	1	3	1	25	3	1	99	5	1	1	1	0	1	0	0	99	0	99	1	99	99	99	99	99	99	1	99	99	99	99	99	99	99	99	99	99	99	99	99	99	99	99	99	99	99	99	99
1364	314	1	2	2	1	21	1	99	99	3	1	1	1	0	0	0	0	99	99	99	99	1	1	1	1	99	99	99	1	99	99	99	99	99	99	99	99	99	99	99	99	99	99	99	99	99	99	99	99
1365	745	1	1	2	1	20	1	99	99	3	1	1	1	1	1	0	0	1	1	1	1	99	99	99	99	99	99	1	99	99	99	99	99	99	99	99	99	99	99	99	99	99	99	99	99	99	99	99	99
1366	1611	1	1	4	1	36	1	99	99	5	2	0	0	1	1	0	0	0	0	1	1	99	99	99	99	99	99	1	99	99	99	99	99	99	99	99	99	99	99	99	99	99	99	99	99	99	99	99	99
1367	4994	1	2	2	1	24	1	99	99	5	1	1	1	0	0	0	0	99	99	99	99	1	1	1	1	99	99	99	1	99	99	99	99	99	99	99	99	99	99	99	99	99	99	99	99	99	99	99	99
1368	872397	1	1	6	2	74	3	1	99	5	6	0	0	1	1	0	0	0	0	1	1	99	99	99	99	99	99	1	99	99	99	99	99	99	99	99	99	99	99	99	99	99	99	99	99	99	99	99	99
1369	805	1	2	2	1	24	1	99	99	5	1	1	1	1	1	0	0	1	1	1	1	99	99	99	99	99	99	1	99	99	99	99	99	99	99	99	99	99	99	99	99	99	99	99	99	99	99	99	99
1370	1044	1	2	2	1	18	1	99	99	1	1	1	0	0	0	0	0	99	99	99	99	1	99	0	99	99	99	99	1	99	99	99	99	99	99	99	99	99	99	99	99	99	99	99	99	99	99	99	99
1371	3657	1	1	3	1	27	3	1	99	5	2	1	1	1	1	0	0	1	1	1	1	99	99	99	99	99	99	1	99	99	99	99	99	99	99	99	99	99	99	99	99	99	99	99	99	99	99	99	99
1372	2709	1	1	3	1	31	1	99	99	3	2	1	1	0	0	0	0	99	99	99	99	1	1	1	1	99	99	99	1	99	99	99	99	99	99	99	99	99	99	99	99	99	99	99	99	99	99	99	99
1373	854900	1	2	5	2	47	1	99	99	3	2	1	1	1	1	0	0	1	1	1	1	99	99	99	99	99	99	1	99	99	99	99	99	99	99	99	99	99	99	99	99	99	99	99	99	99	99	99	99
1374	1227	1	1	6	2	69	5	99	99	5	5	0	0	1	1	0	0	1	1	1	1	99	99	99	99	99	99	1	99	99	99	99	99	99	99	99	99	99	99	99	99	99	99	99	99	99	99	99	99
1375	617	1	1	4	1	42	3	1	99	5	1	0	0	1	1	0	0	0	0	1	1	99	99	99	99	99	99	1	99	99	99	99	99	99	99	99	99	99	99	99	99	99	99	99	99	99	99	99	99
1376	1022	1	2	2	1	24	3	2	99	2	3	0	0	0	1	0	0	99	1	99	0	99	99	99	99	99	99	1	99	99	99	99	99	99	99	99	99	99	99	99	99	99	99	99	99	99	99	99	99
1377	1153	1	2	4	1	42	5	99	99	5	1	1	1	1	1	0	0	1	1	1	1	99	99	99	99	99	99	1	99	99	99	99	99	99	99	99	99	99	99	99	99	99	99	99	99	99	99	99	99
1378	5789	1	2	3	1	33	3	2	99	3	3	1	1	0	0	0	0	99	99	99	99	1	1	1	1	99	99	99	1	99	99	99	99	99	99	99	99	99	99	99	99	99	99	99	99	99	99	99	99
1379	1113	1	2	4	1	42	5	99	99	3	3	0	0	1	1	0	0	1	0	1	1	99	99	99	99	99	99	1	99	99	99	99	99	99	99	99	99	99	99	99	99	99	99	99	99	99	99	99	99
1380	1398	1	2	4	1	39	4	99	1	5	3	1	1	1	1	0	0	0	1	1	1	99	99	99	99	99	99	1	99	99	99	99	99	99	99	99	99	99	99	99	99	99	99	99	99	99	99	99	99
1381	1197	1	1	3	1	31	5	99	99	5	3	0	0	1	1	0	0	1	1	1	0	99	99	99	99	99	99	1	99	99	99	99	99	99	99	99	99	99	99	99	99	99	99	99	99	99	99	99	99
1382	1063	1	1	2	1	21	1	99	99	3	3	0	0	1	1	0	0	1	1	0	0	99	99	99	99	99	99	1	99	99	99	99	99	99	99	99	99	99	99	99	99	99	99	99	99	99	99	99	99
1383	18552	1	1	2	1	24	4	99	2	5	3	1	0	0	0	0	0	99	99	99	99	1	99	1	99	99	99	99	1	99	99	99	99	99	99	99	99	99	99	99	99	99	99	99	99	99	99	99	99
1384	1155	1	1	4	1	41	1	99	99	4	3	0	0	1	1	0	0	1	1	1	1	99	99	99	99	99	99	1	99	99	99	99	99	99	99	99	99	99	99	99	99	99	99	99	99	99	99	99	99
1385	5645	1	1	3	1	28	5	99	99	4	3	1	1	1	1	0	0	1	1	1	1	99	99	99	99	99	99	1	99	99	99	99	99	99	99	99	99	99	99	99	99	99	99	99	99	99	99	99	99
1386	712	1	2	3	1	30	3	2	99	3	2	0	0	1	1	0	0	1	1	0	0	99	99	99	99	99	99	1	99	99	99	99	99	99	99	99	99	99	99	99	99	99	99	99	99	99	99	99	99
1387	1648	1	2	6	2	55	1	99	99	2	2	0	0	0	0	1	1	99	99	99	99	99	99	99	99	99	1	99	99	2	2	2	2	2	2	1	2	2	2	2	2	1	1	2	2	2	2	2	2
1388	1042	1	2	2	1	19	2	99	99	3	1	1	0	0	0	0	0	99	99	99	99	0	99	1	99	99	99	99	1	99	99	99	99	99	99	99	99	99	99	99	99	99	99	99	99	99	99	99	99
1389	2269	1	1	6	3	78	4	99	2	3	2	0	0	0	0	1	1	99	99	99	99	99	99	99	99	99	1	99	99	2	1	2	2	2	2	3	2	2	2	2	2	2	1	2	1	2	1	2	2
1390	1769	1	1	6	2	57	1	99	99	5	5	1	0	1	1	1	1	99	99	99	99	99	99	99	99	1	99	99	99	2	1	2	2	2	1	1	2	2	2	2	2	1	2	2	2	1	2	2	2
1391	1016	1	2	2	1	24	1	99	99	3	3	1	1	0	0	0	0	99	99	99	99	0	1	1	1	99	99	99	1	99	99	99	99	99	99	99	99	99	99	99	99	99	99	99	99	99	99	99	99
1392	1291	1	1	4	1	37	3	2	99	3	3	0	0	0	1	0	0	99	1	99	0	99	99	99	99	99	99	1	99	99	99	99	99	99	99	99	99	99	99	99	99	99	99	99	99	99	99	99	99
1393	1365	1	1	2	1	20	3	2	99	3	3	1	1	0	1	0	0	99	1	99	0	99	99	99	99	99	99	1	99	99	99	99	99	99	99	99	99	99	99	99	99	99	99	99	99	99	99	99	99
1394	4225	1	1	3	1	32	3	1	99	5	2	1	1	0	0	0	0	99	99	99	99	1	1	1	1	99	99	99	1	99	99	99	99	99	99	99	99	99	99	99	99	99	99	99	99	99	99	99	99
1395	1558	1	1	2	1	21	5	99	99	5	1	1	1	1	0	0	0	1	99	0	99	99	99	99	99	99	99	1	99	99	99	99	99	99	99	99	99	99	99	99	99	99	99	99	99	99	99	99	99
1396	5565	1	1	3	1	25	1	99	99	5	1	0	0	0	1	0	0	99	0	99	1	99	99	99	99	99	99	1	99	99	99	99	99	99	99	99	99	99	99	99	99	99	99	99	99	99	99	99	99
1397	892	1	1	3	1	25	5	99	99	5	3	1	1	1	1	0	0	1	1	1	1	99	99	99	99	99	99	1	99	99	99	99	99	99	99	99	99	99	99	99	99	99	99	99	99	99	99	99	99
1398	887	1	2	3	1	31	1	99	99	3	1	1	1	0	0	0	0	99	99	99	99	1	1	0	0	99	99	99	1	99	99	99	99	99	99	99	99	99	99	99	99	99	99	99	99	99	99	99	99
1399	905	1	1	5	2	50	5	99	99	5	2	1	1	1	1	1	1	99	99	99	99	99	99	99	99	1	99	99	99	2	2	2	2	2	2	2	2	2	2	2	2	2	2	2	2	2	2	2	2
1400	780	1	2	2	1	24	3	2	99	4	3	1	1	1	1	0	0	0	1	1	1	99	99	99	99	99	99	1	99	99	99	99	99	99	99	99	99	99	99	99	99	99	99	99	99	99	99	99	99
1401	848	1	1	2	1	22	3	1	99	3	2	1	0	0	0	0	0	99	99	99	99	1	99	0	99	99	99	99	1	99	99	99	99	99	99	99	99	99	99	99	99	99	99	99	99	99	99	99	99
1402	459	1	1	2	1	20	4	99	2	3	3	1	1	0	1	0	0	99	1	99	0	99	99	99	99	99	99	1	99	99	99	99	99	99	99	99	99	99	99	99	99	99	99	99	99	99	99	99	99
1403	867	1	1	5	2	47	4	99	1	3	2	1	1	1	1	0	0	0	0	1	1	99	99	99	99	99	99	1	99	99	99	99	99	99	99	99	99	99	99	99	99	99	99	99	99	99	99	99	99
1404	1683	1	1	2	1	20	3	2	99	3	1	1	1	0	0	0	0	99	99	99	99	1	1	1	1	99	99	99	1	99	99	99	99	99	99	99	99	99	99	99	99	99	99	99	99	99	99	99	99
1405	840	1	2	2	1	21	3	2	99	3	3	1	0	0	0	0	0	99	99	99	99	0	99	1	99	99	99	99	1	99	99	99	99	99	99	99	99	99	99	99	99	99	99	99	99	99	99	99	99
1406	76494	1	1	2	1	24	2	99	99	5	3	0	0	1	1	0	0	1	1	1	1	99	99	99	99	99	99	1	99	99	99	99	99	99	99	99	99	99	99	99	99	99	99	99	99	99	99	99	99
1407	2136	1	2	4	1	35	3	1	99	3	2	1	1	1	1	0	0	1	1	1	1	99	99	99	99	99	99	1	99	99	99	99	99	99	99	99	99	99	99	99	99	99	99	99	99	99	99	99	99
1408	9985	1	2	3	1	27	3	1	99	3	1	1	0	0	1	0	0	99	1	99	0	99	99	99	99	99	99	1	99	99	99	99	99	99	99	99	99	99	99	99	99	99	99	99	99	99	99	99	99
1409	391	1	2	3	1	33	3	1	99	3	2	0	1	1	0	0	0	1	99	0	99	99	99	99	99	99	99	1	99	99	99	99	99	99	99	99	99	99	99	99	99	99	99	99	99	99	99	99	99
1410	1269	1	1	3	1	34	1	99	99	5	1	1	1	1	1	0	0	1	1	1	1	99	99	99	99	99	99	1	99	99	99	99	99	99	99	99	99	99	99	99	99	99	99	99	99	99	99	99	99
1411	1289	1	1	6	2	58	1	99	99	3	2	0	0	1	1	1	1	99	99	99	99	99	99	99	99	1	99	99	99	2	2	3	2	2	2	3	2	2	2	2	1	2	3	2	2	2	2	2	2
1412	1752	1	1	5	1	46	1	99	99	3	2	0	0	1	1	0	0	1	1	1	1	99	99	99	99	99	99	1	99	99	99	99	99	99	99	99	99	99	99	99	99	99	99	99	99	99	99	99	99
1413	356	1	1	2	1	24	4	99	2	5	3	1	0	1	0	0	0	1	99	0	99	99	99	99	99	99	99	1	99	99	99	99	99	99	99	99	99	99	99	99	99	99	99	99	99	99	99	99	99
1414	393	1	2	2	1	24	3	1	99	2	2	0	0	1	0	0	0	1	99	0	99	99	99	99	99	99	99	1	99	99	99	99	99	99	99	99	99	99	99	99	99	99	99	99	99	99	99	99	99
1415	374	1	2	2	1	24	3	2	99	3	4	0	0	1	0	0	0	1	99	0	99	99	99	99	99	99	99	1	99	99	99	99	99	99	99	99	99	99	99	99	99	99	99	99	99	99	99	99	99
1416	955	1	1	2	1	19	1	99	99	3	3	1	1	1	1	0	0	1	1	0	0	99	99	99	99	99	99	1	99	99	99	99	99	99	99	99	99	99	99	99	99	99	99	99	99	99	99	99	99
1417	363	1	2	5	2	54	3	2	99	4	1	1	1	0	0	0	0	99	99	99	99	0	1	1	0	99	99	99	1	99	99	99	99	99	99	99	99	99	99	99	99	99	99	99	99	99	99	99	99
1418	532	1	2	3	1	25	1	99	99	3	1	1	1	0	0	0	0	99	99	99	99	1	0	0	1	99	99	99	1	99	99	99	99	99	99	99	99	99	99	99	99	99	99	99	99	99	99	99	99
1419	2568	1	1	2	1	24	3	1	99	3	3	1	1	1	1	0	0	1	1	0	1	99	99	99	99	99	99	1	99	99	99	99	99	99	99	99	99	99	99	99	99	99	99	99	99	99	99	99	99
1420	378	1	2	2	1	20	1	99	99	3	1	1	1	0	0	0	0	99	99	99	99	1	0	0	1	99	99	99	1	99	99	99	99	99	99	99	99	99	99	99	99	99	99	99	99	99	99	99	99
1421	581	1	2	2	1	20	3	1	99	3	1	0	1	0	0	0	0	99	99	99	99	99	1	99	0	99	99	99	1	99	99	99	99	99	99	99	99	99	99	99	99	99	99	99	99	99	99	99	99
1422	373	1	2	2	1	18	1	99	99	1	3	0	1	0	1	0	0	99	1	99	0	99	99	99	99	99	99	1	99	99	99	99	99	99	99	99	99	99	99	99	99	99	99	99	99	99	99	99	99
1423	1849	1	2	2	1	22	4	99	2	4	1	1	1	0	0	0	0	99	99	99	99	1	1	1	1	99	99	99	1	99	99	99	99	99	99	99	99	99	99	99	99	99	99	99	99	99	99	99	99
1424	1244	1	1	2	1	19	4	99	2	3	3	1	1	0	0	0	0	99	99	99	99	1	1	1	1	99	99	99	1	99	99	99	99	99	99	99	99	99	99	99	99	99	99	99	99	99	99	99	99
1425	1027	1	1	2	1	20	3	2	99	3	1	1	0	0	0	0	0	99	99	99	99	1	99	0	99	99	99	99	1	99	99	99	99	99	99	99	99	99	99	99	99	99	99	99	99	99	99	99	99
1426	327	1	2	3	1	27	5	99	99	5	3	0	1	1	0	0	0	1	99	0	99	99	99	99	99	99	99	1	99	99	99	99	99	99	99	99	99	99	99	99	99	99	99	99	99	99	99	99	99
1427	735	1	2	2	1	18	4	99	2	3	3	1	0	0	0	0	0	99	99	99	99	1	99	0	99	99	99	99	1	99	99	99	99	99	99	99	99	99	99	99	99	99	99	99	99	99	99	99	99
1428	322	1	1	4	1	36	4	99	2	5	3	1	1	0	1	0	0	99	1	99	1	99	99	99	99	99	99	1	99	99	99	99	99	99	99	99	99	99	99	99	99	99	99	99	99	99	99	99	99
1429	469	1	2	2	1	23	4	99	2	3	1	0	0	0	1	0	0	99	1	99	0	99	99	99	99	99	99	1	99	99	99	99	99	99	99	99	99	99	99	99	99	99	99	99	99	99	99	99	99
1430	1018	1	2	2	1	21	2	99	99	3	1	1	1	1	0	0	0	1	99	0	99	99	99	99	99	99	99	1	99	99	99	99	99	99	99	99	99	99	99	99	99	99	99	99	99	99	99	99	99
1431	675	1	1	2	1	21	2	99	99	3	1	1	1	1	1	0	0	1	1	1	1	99	99	99	99	99	99	1	99	99	99	99	99	99	99	99	99	99	99	99	99	99	99	99	99	99	99	99	99
1432	1042	1	1	2	1	24	4	99	2	5	3	1	1	0	0	0	0	99	99	99	99	1	1	1	1	99	99	99	1	99	99	99	99	99	99	99	99	99	99	99	99	99	99	99	99	99	99	99	99
1433	923	1	2	2	1	20	1	99	99	3	1	1	1	0	0	0	0	99	99	99	99	1	1	1	1	99	99	99	1	99	99	99	99	99	99	99	99	99	99	99	99	99	99	99	99	99	99	99	99
1434	2884	1	2	2	1	22	2	99	99	3	1	1	1	0	0	0	0	99	99	99	99	1	1	1	1	99	99	99	1	99	99	99	99	99	99	99	99	99	99	99	99	99	99	99	99	99	99	99	99
1435	2641	1	1	2	1	23	4	99	2	2	2	1	1	0	0	0	0	99	99	99	99	1	1	1	0	99	99	99	1	99	99	99	99	99	99	99	99	99	99	99	99	99	99	99	99	99	99	99	99
1436	3038	1	1	2	1	24	5	99	99	5	3	1	1	1	1	0	0	1	1	1	1	99	99	99	99	99	99	1	99	99	99	99	99	99	99	99	99	99	99	99	99	99	99	99	99	99	99	99	99
1437	1798	1	1	3	1	26	1	99	99	5	3	1	1	0	0	0	0	99	99	99	99	1	1	1	1	99	99	99	1	99	99	99	99	99	99	99	99	99	99	99	99	99	99	99	99	99	99	99	99
1438	1635	1	1	2	1	24	5	99	99	5	3	1	0	0	0	0	0	99	99	99	99	1	99	0	99	99	99	99	1	99	99	99	99	99	99	99	99	99	99	99	99	99	99	99	99	99	99	99	99
1439	890	1	1	3	1	31	4	99	2	5	1	1	1	1	1	0	0	0	1	1	1	99	99	99	99	99	99	1	99	99	99	99	99	99	99	99	99	99	99	99	99	99	99	99	99	99	99	99	99
1440	1912	1	2	6	2	75	4	99	2	5	2	0	0	0	0	1	1	99	99	99	99	99	99	99	99	99	1	99	99	2	2	2	2	2	2	2	2	2	2	2	2	1	2	2	2	2	1	2	2
1441	2134	1	1	2	1	23	3	1	99	3	3	0	1	0	0	0	0	99	99	99	99	99	1	99	0	99	99	99	1	99	99	99	99	99	99	99	99	99	99	99	99	99	99	99	99	99	99	99	99
1442	1245	1	1	6	2	64	1	99	99	3	6	0	0	1	0	1	0	99	99	99	99	99	99	99	99	1	99	99	99	2	1	1	2	2	2	1	2	2	2	2	2	1	1	2	2	2	2	2	2
1443	2674	1	2	6	3	77	4	99	2	3	2	0	0	1	1	1	1	99	99	99	99	99	99	99	99	1	99	99	99	2	1	1	1	3	3	1	2	1	2	2	1	2	1	1	2	3	1	2	2
1444	4623	1	1	4	1	35	5	99	99	5	2	0	0	1	1	0	0	1	1	1	1	99	99	99	99	99	99	1	99	99	99	99	99	99	99	99	99	99	99	99	99	99	99	99	99	99	99	99	99
1445	549	1	2	3	1	31	1	99	99	1	2	0	0	1	1	0	0	1	1	1	1	99	99	99	99	99	99	1	99	99	99	99	99	99	99	99	99	99	99	99	99	99	99	99	99	99	99	99	99
1446	1710	1	1	6	2	56	1	99	99	3	2	0	0	1	1	0	0	1	1	1	1	99	99	99	99	99	99	1	99	99	99	99	99	99	99	99	99	99	99	99	99	99	99	99	99	99	99	99	99
1447	1658	1	2	6	2	72	5	99	99	3	2	0	0	1	1	1	1	99	99	99	99	99	99	99	99	1	99	99	99	2	1	3	2	3	2	3	2	2	2	2	2	3	2	2	1	3	2	2	3
1448	1641	1	1	2	1	19	2	99	99	1	3	1	1	0	1	0	0	99	0	99	1	99	99	99	99	99	99	1	99	99	99	99	99	99	99	99	99	99	99	99	99	99	99	99	99	99	99	99	99
1449	1711	1	1	5	2	52	5	99	99	5	2	1	1	1	1	0	0	1	1	1	1	99	99	99	99	99	99	1	99	99	99	99	99	99	99	99	99	99	99	99	99	99	99	99	99	99	99	99	99
1450	405268	1	1	6	2	68	1	99	99	3	6	0	0	1	1	1	1	99	99	99	99	99	99	99	99	1	99	99	99	2	1	3	2	2	3	1	3	2	2	2	2	1	1	3	2	2	2	2	3
1451	2096	1	1	2	1	21	1	99	99	3	2	1	0	1	1	0	0	0	0	1	1	99	99	99	99	99	99	1	99	99	99	99	99	99	99	99	99	99	99	99	99	99	99	99	99	99	99	99	99
1452	1008	1	1	2	1	21	1	99	99	2	3	1	0	0	0	0	0	99	99	99	99	1	99	1	99	99	99	99	1	99	99	99	99	99	99	99	99	99	99	99	99	99	99	99	99	99	99	99	99
1453	558	1	2	2	1	22	3	2	99	2	2	0	0	1	0	0	0	1	99	0	99	99	99	99	99	99	99	1	99	99	99	99	99	99	99	99	99	99	99	99	99	99	99	99	99	99	99	99	99
1454	378	1	2	2	1	18	5	99	99	3	1	1	0	0	0	0	0	99	99	99	99	0	99	1	99	99	99	99	1	99	99	99	99	99	99	99	99	99	99	99	99	99	99	99	99	99	99	99	99
1455	767	1	2	2	1	18	4	99	1	1	1	1	1	1	1	0	0	1	1	1	1	99	99	99	99	99	99	1	99	99	99	99	99	99	99	99	99	99	99	99	99	99	99	99	99	99	99	99	99
1456	3041	1	1	2	1	19	5	99	99	3	1	1	1	0	0	0	0	99	99	99	99	0	0	1	1	99	99	99	1	99	99	99	99	99	99	99	99	99	99	99	99	99	99	99	99	99	99	99	99
1457	1605	1	2	3	1	25	1	99	99	4	1	1	1	1	1	0	0	1	1	1	1	99	99	99	99	99	99	1	99	99	99	99	99	99	99	99	99	99	99	99	99	99	99	99	99	99	99	99	99
1458	306	1	1	2	1	20	3	1	99	3	1	1	0	0	0	0	0	99	99	99	99	0	99	1	99	99	99	99	1	99	99	99	99	99	99	99	99	99	99	99	99	99	99	99	99	99	99	99	99
1459	1092	1	1	2	1	21	3	1	99	3	1	1	1	0	0	0	0	99	99	99	99	1	1	1	1	99	99	99	1	99	99	99	99	99	99	99	99	99	99	99	99	99	99	99	99	99	99	99	99
1460	1132	1	1	2	1	24	1	99	99	2	3	1	0	1	0	0	0	0	99	1	99	99	99	99	99	99	99	1	99	99	99	99	99	99	99	99	99	99	99	99	99	99	99	99	99	99	99	99	99
1461	723	1	2	2	1	19	1	99	99	3	1	1	1	1	0	0	0	1	99	0	99	99	99	99	99	99	99	1	99	99	99	99	99	99	99	99	99	99	99	99	99	99	99	99	99	99	99	99	99
1462	1053	1	2	2	1	19	5	99	99	1	3	0	0	1	0	0	0	1	99	0	99	99	99	99	99	99	99	1	99	99	99	99	99	99	99	99	99	99	99	99	99	99	99	99	99	99	99	99	99
1463	1154	1	2	2	1	21	1	99	99	3	3	1	1	1	1	0	0	1	1	0	1	99	99	99	99	99	99	1	99	99	99	99	99	99	99	99	99	99	99	99	99	99	99	99	99	99	99	99	99
1464	682	1	2	2	1	19	1	99	99	3	1	1	1	0	1	0	0	99	0	99	1	99	99	99	99	99	99	1	99	99	99	99	99	99	99	99	99	99	99	99	99	99	99	99	99	99	99	99	99
1465	769	1	1	2	1	24	4	99	1	5	3	1	1	1	1	0	0	1	1	1	1	99	99	99	99	99	99	1	99	99	99	99	99	99	99	99	99	99	99	99	99	99	99	99	99	99	99	99	99
1466	1166	1	1	3	1	30	5	99	99	5	4	1	1	0	0	0	0	99	99	99	99	1	0	1	1	99	99	99	1	99	99	99	99	99	99	99	99	99	99	99	99	99	99	99	99	99	99	99	99
1467	1135	1	1	4	1	35	3	2	99	5	4	0	0	1	1	0	0	1	1	1	1	99	99	99	99	99	99	1	99	99	99	99	99	99	99	99	99	99	99	99	99	99	99	99	99	99	99	99	99
1468	554	1	2	2	1	19	3	2	99	2	3	0	0	1	0	0	0	1	99	0	99	99	99	99	99	99	99	1	99	99	99	99	99	99	99	99	99	99	99	99	99	99	99	99	99	99	99	99	99
1469	676	1	1	6	2	57	1	99	99	3	2	0	0	1	0	0	0	1	99	0	99	99	99	99	99	99	99	1	99	99	99	99	99	99	99	99	99	99	99	99	99	99	99	99	99	99	99	99	99
1470	1491	1	1	4	1	36	1	99	99	4	3	1	1	1	1	0	0	0	0	1	1	99	99	99	99	99	99	1	99	99	99	99	99	99	99	99	99	99	99	99	99	99	99	99	99	99	99	99	99
1471	1690	1	1	2	1	23	4	99	1	4	3	1	1	1	0	0	0	1	99	0	99	99	99	99	99	99	99	1	99	99	99	99	99	99	99	99	99	99	99	99	99	99	99	99	99	99	99	99	99
1472	1745	1	1	5	2	51	2	99	99	2	2	1	1	1	1	0	0	1	1	1	1	99	99	99	99	99	99	1	99	99	99	99	99	99	99	99	99	99	99	99	99	99	99	99	99	99	99	99	99
1473	966	1	2	2	1	22	1	99	99	3	1	1	1	1	1	0	0	1	1	1	1	99	99	99	99	99	99	1	99	99	99	99	99	99	99	99	99	99	99	99	99	99	99	99	99	99	99	99	99
1474	625	1	1	2	1	19	2	99	99	3	1	1	1	0	0	0	0	99	99	99	99	1	1	0	0	99	99	99	1	99	99	99	99	99	99	99	99	99	99	99	99	99	99	99	99	99	99	99	99
1475	1593	1	2	5	2	50	4	99	1	3	3	0	0	1	1	0	0	0	0	1	1	99	99	99	99	99	99	1	99	99	99	99	99	99	99	99	99	99	99	99	99	99	99	99	99	99	99	99	99
1476	880	1	2	5	2	48	2	99	99	2	2	0	0	0	1	0	0	99	0	99	1	99	99	99	99	99	99	1	99	99	99	99	99	99	99	99	99	99	99	99	99	99	99	99	99	99	99	99	99
1477	1082	1	2	5	2	52	3	2	99	5	2	0	0	0	1	0	0	99	0	99	1	99	99	99	99	99	99	1	99	99	99	99	99	99	99	99	99	99	99	99	99	99	99	99	99	99	99	99	99
1478	705	1	1	3	1	31	5	99	99	5	1	1	1	1	1	0	0	1	1	1	1	99	99	99	99	99	99	1	99	99	99	99	99	99	99	99	99	99	99	99	99	99	99	99	99	99	99	99	99
1479	398	1	2	4	1	40	3	2	99	5	2	0	1	1	0	0	0	1	99	0	99	99	99	99	99	99	99	1	99	99	99	99	99	99	99	99	99	99	99	99	99	99	99	99	99	99	99	99	99
1480	878	1	2	6	2	70	5	99	99	5	2	0	0	1	1	1	1	99	99	99	99	99	99	99	99	1	99	99	99	2	2	1	2	2	3	1	3	2	2	2	2	3	3	1	1	3	1	2	2
1481	1060	1	1	3	1	25	2	99	99	3	1	1	0	0	0	0	0	99	99	99	99	0	99	1	99	99	99	99	1	99	99	99	99	99	99	99	99	99	99	99	99	99	99	99	99	99	99	99	99
1482	393	1	2	2	1	18	1	99	99	2	1	0	0	1	0	0	0	1	99	0	99	99	99	99	99	99	99	1	99	99	99	99	99	99	99	99	99	99	99	99	99	99	99	99	99	99	99	99	99
1483	2049	1	2	6	2	73	3	2	99	3	2	1	0	1	1	1	1	99	99	99	99	99	99	99	99	1	99	99	99	2	2	2	2	2	2	3	2	2	2	2	2	2	3	3	2	3	2	2	2
1484	938435	1	1	3	1	27	5	99	99	5	2	0	0	1	1	0	0	1	1	1	1	99	99	99	99	99	99	1	99	99	99	99	99	99	99	99	99	99	99	99	99	99	99	99	99	99	99	99	99
1485	1154	1	1	5	2	53	1	99	99	3	1	0	0	0	0	1	1	99	99	99	99	99	99	99	99	99	1	99	99	2	2	2	2	2	2	2	2	2	2	2	2	2	2	2	2	2	2	2	2
1486	1684	1	1	6	2	68	1	99	99	3	5	0	0	1	1	1	1	99	99	99	99	99	99	99	99	1	99	99	99	2	1	1	2	2	2	1	2	2	2	2	2	1	1	2	3	2	1	2	2
1487	1438	1	1	4	1	41	1	99	99	5	2	1	0	1	0	0	0	0	99	1	99	99	99	99	99	99	99	1	99	99	99	99	99	99	99	99	99	99	99	99	99	99	99	99	99	99	99	99	99
1488	1071	1	1	4	1	35	4	99	2	5	2	1	1	0	0	0	0	99	99	99	99	1	1	1	1	99	99	99	1	99	99	99	99	99	99	99	99	99	99	99	99	99	99	99	99	99	99	99	99
1489	5654	1	1	6	2	59	1	99	99	2	6	0	1	1	1	0	0	1	1	1	1	99	99	99	99	99	99	1	99	99	99	99	99	99	99	99	99	99	99	99	99	99	99	99	99	99	99	99	99
1490	1863	1	2	4	1	40	2	99	99	5	2	1	1	1	1	0	0	1	1	1	1	99	99	99	99	99	99	1	99	99	99	99	99	99	99	99	99	99	99	99	99	99	99	99	99	99	99	99	99
1491	1628	1	1	4	1	40	1	99	99	3	2	1	0	1	1	0	0	1	1	1	1	99	99	99	99	99	99	1	99	99	99	99	99	99	99	99	99	99	99	99	99	99	99	99	99	99	99	99	99
1492	700	1	2	2	1	22	3	2	99	1	2	1	0	0	0	0	0	99	99	99	99	0	99	1	99	99	99	99	1	99	99	99	99	99	99	99	99	99	99	99	99	99	99	99	99	99	99	99	99
1493	936	1	2	3	1	25	1	99	99	3	3	1	1	1	1	0	0	1	1	1	1	99	99	99	99	99	99	1	99	99	99	99	99	99	99	99	99	99	99	99	99	99	99	99	99	99	99	99	99
1494	902	1	1	6	2	64	1	99	99	5	1	0	0	1	1	1	1	99	99	99	99	99	99	99	99	1	99	99	99	2	2	3	2	2	2	3	2	2	2	2	2	2	3	1	2	2	2	2	2
1495	1219	1	1	5	2	50	4	99	1	5	2	0	0	1	1	1	1	99	99	99	99	99	99	99	99	1	99	99	99	2	1	1	2	2	1	1	2	2	2	2	1	2	2	1	2	2	1	2	2
1496	586	1	2	2	1	19	3	1	99	3	1	0	1	0	0	0	0	99	99	99	99	99	1	99	0	99	99	99	1	99	99	99	99	99	99	99	99	99	99	99	99	99	99	99	99	99	99	99	99
1497	378	1	2	2	1	18	1	99	99	1	1	0	0	1	0	0	0	1	99	0	99	99	99	99	99	99	99	1	99	99	99	99	99	99	99	99	99	99	99	99	99	99	99	99	99	99	99	99	99
1498	1189	1	1	2	1	21	1	99	99	3	1	1	1	1	1	0	0	1	1	1	1	99	99	99	99	99	99	1	99	99	99	99	99	99	99	99	99	99	99	99	99	99	99	99	99	99	99	99	99
1499	1303	1	2	2	1	23	1	99	99	1	3	1	1	1	0	0	0	1	99	0	99	99	99	99	99	99	99	1	99	99	99	99	99	99	99	99	99	99	99	99	99	99	99	99	99	99	99	99	99
1500	399	1	2	2	1	19	1	99	99	3	1	1	0	0	0	0	0	99	99	99	99	1	99	0	99	99	99	99	1	99	99	99	99	99	99	99	99	99	99	99	99	99	99	99	99	99	99	99	99
1501	1652	1	2	2	1	24	4	99	1	3	1	1	1	0	1	0	0	99	1	99	1	99	99	99	99	99	99	1	99	99	99	99	99	99	99	99	99	99	99	99	99	99	99	99	99	99	99	99	99
1502	1431	1	1	2	1	19	1	99	99	1	1	1	1	0	0	0	0	99	99	99	99	1	1	0	0	99	99	99	1	99	99	99	99	99	99	99	99	99	99	99	99	99	99	99	99	99	99	99	99
1503	505	1	2	2	1	23	3	1	99	3	3	1	1	0	0	0	0	99	99	99	99	1	1	1	1	99	99	99	1	99	99	99	99	99	99	99	99	99	99	99	99	99	99	99	99	99	99	99	99
1504	684	1	1	3	1	32	1	99	99	5	2	1	1	0	0	0	0	99	99	99	99	1	1	0	0	99	99	99	1	99	99	99	99	99	99	99	99	99	99	99	99	99	99	99	99	99	99	99	99
1505	1211	1	1	4	1	43	1	99	99	5	2	0	0	1	1	0	0	1	1	1	1	99	99	99	99	99	99	1	99	99	99	99	99	99	99	99	99	99	99	99	99	99	99	99	99	99	99	99	99
1506	966	1	1	2	1	20	1	99	99	4	1	1	1	1	1	0	0	1	1	1	1	99	99	99	99	99	99	1	99	99	99	99	99	99	99	99	99	99	99	99	99	99	99	99	99	99	99	99	99
1507	488	1	1	2	1	20	1	99	99	2	1	1	0	0	0	0	0	99	99	99	99	1	99	0	99	99	99	99	1	99	99	99	99	99	99	99	99	99	99	99	99	99	99	99	99	99	99	99	99
1508	618	1	1	2	1	23	5	99	99	4	1	0	1	0	0	0	0	99	99	99	99	99	1	99	0	99	99	99	1	99	99	99	99	99	99	99	99	99	99	99	99	99	99	99	99	99	99	99	99
1509	817	1	1	6	2	56	4	99	1	3	3	0	0	0	0	0	1	99	99	99	99	99	99	99	99	99	1	99	99	99	99	99	99	99	99	99	99	99	99	99	99	99	99	99	99	99	99	99	99
1510	1393	2	2	6	3	77	2	99	99	2	2	0	0	1	1	1	1	99	99	99	99	99	99	99	99	1	99	99	99	1	1	3	3	2	2	1	3	2	2	2	2	2	3	3	3	3	1	2	3
1511	1874	2	2	6	3	77	1	99	99	4	2	0	0	1	1	1	1	99	99	99	99	99	99	99	99	1	99	99	99	2	1	1	2	2	3	1	2	2	2	2	2	3	1	1	3	3	2	2	2
1512	2574	2	2	6	3	83	5	99	99	5	5	0	0	1	1	1	1	99	99	99	99	99	99	99	99	1	99	99	99	2	2	1	2	2	2	1	2	2	2	2	2	2	1	3	2	1	3	2	2
1513	1453	2	1	6	3	79	1	99	99	5	6	0	0	1	1	1	1	99	99	99	99	99	99	99	99	1	99	99	99	2	3	1	2	2	2	1	2	2	2	2	2	1	2	1	2	2	1	2	2
1514	852	2	2	6	3	78	3	1	99	5	2	0	0	1	1	1	1	99	99	99	99	99	99	99	99	1	99	99	99	2	1	3	1	3	3	1	3	2	2	2	2	2	3	3	3	3	3	3	3
1515	5452	2	2	6	3	77	3	1	99	5	2	0	0	0	0	1	1	99	99	99	99	99	99	99	99	99	1	99	99	2	1	1	2	2	1	1	2	2	2	2	2	2	2	1	2	2	2	2	2
1516	1395	2	1	6	3	81	4	99	1	5	2	0	0	1	0	1	1	99	99	99	99	99	99	99	99	1	99	99	99	2	1	3	3	2	2	1	2	2	2	2	2	1	1	2	2	2	2	2	2
1517	1201	2	2	6	3	78	4	99	1	5	2	0	0	0	1	1	1	99	99	99	99	99	99	99	99	1	99	99	99	2	2	1	2	2	2	2	2	2	2	2	2	2	2	1	1	1	2	2	2
1518	971	2	2	6	3	77	3	2	99	5	2	0	0	1	1	1	1	99	99	99	99	99	99	99	99	1	99	99	99	2	2	2	2	2	2	2	2	2	2	2	2	2	2	2	2	2	2	2	2
1519	1129	2	2	6	3	77	4	99	2	3	2	0	0	1	1	1	1	99	99	99	99	99	99	99	99	1	99	99	99	2	1	1	2	2	2	1	2	2	2	2	2	2	1	1	2	2	2	2	2
1520	994	2	1	6	3	78	2	99	99	5	6	0	0	1	1	1	1	99	99	99	99	99	99	99	99	1	99	99	99	2	1	1	2	2	2	1	2	2	2	2	2	2	2	1	2	2	2	2	2
1521	346115	2	2	6	3	85	5	99	99	3	3	0	0	1	0	1	1	99	99	99	99	99	99	99	99	1	99	99	99	2	1	1	2	2	2	1	2	2	2	2	2	2	2	2	2	1	2	2	2
1522	872	2	1	6	3	88	1	99	99	3	6	1	1	1	1	1	1	99	99	99	99	99	99	99	99	1	99	99	99	2	3	3	2	2	2	3	2	2	2	2	2	3	3	2	2	2	2	2	2
1523	708	2	1	6	3	80	3	1	99	3	6	0	0	0	0	1	1	99	99	99	99	99	99	99	99	99	1	99	99	2	1	1	2	2	2	1	2	2	2	2	1	2	2	1	2	2	2	2	2
1524	949	2	2	6	3	78	5	99	99	5	6	0	0	1	0	1	1	99	99	99	99	99	99	99	99	1	99	99	99	2	2	1	1	2	2	1	2	2	2	2	2	2	1	1	2	2	1	2	2
1525	1370	2	2	6	3	77	5	99	99	4	2	0	0	1	1	1	1	99	99	99	99	99	99	99	99	1	99	99	99	2	1	2	1	2	2	1	2	2	2	2	2	2	1	2	1	2	1	2	2
1526	1420	2	2	6	3	80	4	99	2	3	2	0	0	1	1	1	1	99	99	99	99	99	99	99	99	1	99	99	99	2	1	1	1	3	3	1	3	2	2	2	2	3	1	2	1	2	2	2	2
1527	1602	2	2	6	3	79	5	99	99	3	1	0	0	0	0	1	1	99	99	99	99	99	99	99	99	99	1	99	99	2	3	3	2	2	2	3	2	2	2	2	2	2	3	1	2	3	2	2	2
1528	2189	2	2	6	3	80	2	99	99	4	2	0	0	0	0	1	1	99	99	99	99	99	99	99	99	99	1	99	99	2	2	1	2	2	2	3	2	2	2	2	2	2	1	2	2	1	3	2	2
1529	1580	2	2	6	3	82	1	99	99	3	2	0	0	0	1	1	1	99	99	99	99	99	99	99	99	1	99	99	99	2	1	1	2	2	2	1	2	2	2	2	2	1	1	3	2	2	2	2	2
1530	881	2	1	6	3	79	3	2	99	3	6	0	0	1	0	1	0	99	99	99	99	99	99	99	99	1	99	99	99	2	1	3	2	2	2	3	2	2	2	2	2	2	3	1	3	3	2	2	2
1531	402001	2	2	6	3	79	5	99	99	5	2	0	0	0	0	1	1	99	99	99	99	99	99	99	99	99	1	99	99	2	3	3	3	3	3	3	3	2	2	2	2	2	1	3	2	3	2	2	2
1532	1646	2	2	6	3	77	5	99	99	5	2	0	0	1	1	1	1	99	99	99	99	99	99	99	99	1	99	99	99	2	3	3	2	2	2	3	2	2	2	2	2	2	1	1	2	2	1	2	2
1533	1446	2	1	6	3	78	4	99	2	3	6	0	0	1	1	1	1	99	99	99	99	99	99	99	99	1	99	99	99	2	1	2	2	2	3	3	2	2	2	2	2	2	2	1	3	3	3	2	2
1534	2022	2	2	6	3	77	3	2	99	3	2	0	0	0	0	1	1	99	99	99	99	99	99	99	99	99	1	99	99	2	1	1	2	2	2	1	2	2	2	2	2	3	1	1	2	3	3	2	2
1535	4068	2	1	6	3	86	5	99	99	3	6	0	0	0	0	1	1	99	99	99	99	99	99	99	99	99	1	99	99	2	1	1	1	2	2	1	2	2	2	2	2	2	2	1	2	2	2	2	2
1536	1039	2	2	6	3	79	5	99	99	5	6	0	0	1	0	1	1	99	99	99	99	99	99	99	99	1	99	99	99	2	1	3	1	3	3	3	2	2	2	2	1	3	1	1	2	2	2	2	2
1537	60855	2	2	6	3	79	5	99	99	5	6	0	0	0	0	1	1	99	99	99	99	99	99	99	99	99	1	99	99	2	1	3	2	2	3	3	3	2	2	2	1	3	1	3	2	2	2	2	2
1538	1551	2	2	6	3	77	5	99	99	5	2	0	0	1	0	1	1	99	99	99	99	99	99	99	99	1	99	99	99	2	2	2	2	2	2	1	2	2	2	2	2	2	2	1	2	2	2	2	2
1539	1187	2	2	6	3	77	4	99	1	4	3	0	0	1	1	1	1	99	99	99	99	99	99	99	99	1	99	99	99	2	1	1	2	2	3	1	2	1	2	2	1	1	1	1	2	1	1	2	2
1540	1225	2	2	6	3	78	5	99	99	5	2	0	0	1	1	1	1	99	99	99	99	99	99	99	99	1	99	99	99	2	1	1	2	2	2	1	2	2	2	2	2	2	1	2	2	2	1	2	2
1541	87999	2	2	6	3	81	5	99	99	5	5	0	0	1	1	1	1	99	99	99	99	99	99	99	99	1	99	99	99	2	1	3	2	2	2	3	2	2	2	2	2	2	3	1	2	3	1	2	2
1542	563	2	2	6	3	97	4	99	1	3	6	0	0	0	0	1	0	99	99	99	99	99	99	99	99	99	1	99	99	2	1	1	2	2	2	1	2	2	2	2	2	1	1	1	2	1	2	2	2
1543	7336	2	1	6	3	80	3	1	99	1	6	0	0	0	0	1	1	99	99	99	99	99	99	99	99	99	1	99	99	2	2	2	2	2	2	2	2	2	2	2	2	2	2	2	2	2	2	2	2
1544	1543	2	1	6	3	79	3	1	99	5	2	0	0	0	1	0	0	0	1	0	0	99	99	99	99	99	99	1	99	99	99	99	99	99	99	99	99	99	99	99	99	99	99	99	99	99	99	99	99
1545	2045	2	1	6	3	78	5	99	99	3	6	0	0	1	1	1	1	99	99	99	99	99	99	99	99	1	99	99	99	2	1	3	2	2	2	3	2	2	2	2	2	3	1	2	1	2	2	2	2
1546	8443	2	2	6	3	78	3	1	99	5	2	0	0	1	0	1	1	99	99	99	99	99	99	99	99	1	99	99	99	3	3	1	1	2	2	3	2	2	2	2	2	3	3	3	2	1	2	2	2
1547	1531	2	1	6	3	77	5	99	99	3	2	0	0	0	0	1	1	99	99	99	99	99	99	99	99	99	1	99	99	2	1	1	2	2	2	1	2	2	2	2	2	2	1	3	2	3	2	2	2
1548	2607	2	2	6	3	79	4	99	1	5	2	0	0	1	1	1	1	99	99	99	99	99	99	99	99	1	99	99	99	2	1	2	2	2	1	3	2	2	2	2	2	2	1	2	2	2	1	2	2
1549	2206	2	2	6	3	79	1	99	99	3	2	0	0	1	1	1	1	99	99	99	99	99	99	99	99	1	99	99	99	2	1	1	2	2	2	1	2	2	2	2	2	1	1	1	2	2	1	2	2
1550	3392	2	2	6	3	78	4	99	1	3	6	0	0	0	1	1	1	99	99	99	99	99	99	99	99	1	99	99	99	2	1	3	1	3	3	1	3	1	2	1	2	3	1	1	3	3	1	1	3
1551	2565	2	2	6	3	82	3	2	99	5	2	0	0	1	1	1	1	99	99	99	99	99	99	99	99	1	99	99	99	2	2	3	2	2	2	3	2	2	2	2	2	2	2	2	2	2	2	2	2
1552	1801	2	2	6	3	77	5	99	99	5	2	0	0	0	0	1	1	99	99	99	99	99	99	99	99	99	1	99	99	2	3	3	1	1	2	3	2	2	2	2	2	2	3	2	1	2	2	2	2
1553	910	2	1	6	3	77	5	99	99	3	6	0	0	1	1	1	1	99	99	99	99	99	99	99	99	1	99	99	99	2	1	2	1	3	3	3	2	1	2	2	2	2	2	1	2	2	1	2	2
1554	396433	2	2	6	3	84	5	99	99	5	2	0	0	1	0	1	1	99	99	99	99	99	99	99	99	1	99	99	99	2	1	1	2	2	2	1	2	2	2	2	2	1	1	2	2	3	1	2	2
1555	13791	2	2	6	3	80	2	99	99	5	2	0	0	1	1	1	1	99	99	99	99	99	99	99	99	1	99	99	99	2	2	1	1	2	2	3	3	2	2	2	1	2	1	1	2	2	2	2	2
1556	362171	2	2	6	3	82	3	2	99	2	5	1	0	0	0	1	1	99	99	99	99	99	99	99	99	99	1	99	99	2	1	3	3	3	2	1	2	2	2	2	2	3	3	3	1	1	1	2	2
1557	35055	2	2	6	3	77	2	99	99	4	6	0	0	1	1	1	1	99	99	99	99	99	99	99	99	1	99	99	99	2	3	3	2	2	3	3	2	2	2	2	2	3	3	1	2	3	1	2	2
1558	13568	2	2	6	3	78	1	99	99	5	6	0	0	1	1	1	1	99	99	99	99	99	99	99	99	1	99	99	99	3	1	3	2	2	2	1	2	2	2	2	2	2	1	2	2	2	1	2	2
1559	815	2	2	6	3	77	2	99	99	3	2	0	0	1	1	1	1	99	99	99	99	99	99	99	99	1	99	99	99	2	1	2	2	2	2	2	2	2	2	2	2	2	2	3	2	2	2	2	2
1560	3082	2	2	6	3	89	4	99	2	5	2	0	0	0	0	1	1	99	99	99	99	99	99	99	99	99	1	99	99	2	1	1	2	2	2	1	2	2	2	2	2	1	1	2	2	2	1	2	2
1561	1787	2	1	6	3	78	3	2	99	4	6	0	0	0	0	1	1	99	99	99	99	99	99	99	99	99	1	99	99	2	3	3	3	3	3	3	3	1	3	2	3	1	1	3	2	3	1	3	3
1562	758	2	2	6	3	85	5	99	99	3	3	0	0	1	0	0	0	0	0	1	0	99	99	99	99	99	99	1	99	99	99	99	99	99	99	99	99	99	99	99	99	99	99	99	99	99	99	99	99
1563	1146	2	2	6	3	78	5	99	99	5	2	0	0	0	0	1	1	99	99	99	99	99	99	99	99	99	1	99	99	2	1	1	2	2	3	1	2	2	2	2	1	3	1	1	2	2	2	2	2
1564	2685	2	2	6	3	80	2	99	99	3	2	0	0	1	1	1	1	99	99	99	99	99	99	99	99	1	99	99	99	2	2	2	2	2	2	1	2	2	2	2	2	2	2	2	2	2	2	2	2
1565	401	2	1	6	3	92	4	99	1	4	6	0	0	0	1	1	1	99	99	99	99	99	99	99	99	1	99	99	99	2	1	1	2	2	2	1	2	2	2	2	2	2	2	1	3	3	2	2	2
1566	358	2	1	6	3	92	4	99	1	3	6	0	0	0	0	1	1	99	99	99	99	99	99	99	99	99	1	99	99	2	1	1	3	3	2	1	2	2	2	2	2	3	3	3	3	3	3	3	2
1567	1638	2	1	6	3	78	4	99	1	5	2	0	0	1	1	1	1	99	99	99	99	99	99	99	99	1	99	99	99	2	2	3	2	2	2	3	2	2	2	1	2	2	3	3	2	3	1	2	2
1568	40177	2	2	6	3	83	4	99	2	5	2	0	0	1	1	1	0	99	99	99	99	99	99	99	99	1	99	99	99	2	1	1	2	2	2	1	2	2	2	2	2	1	1	1	1	2	1	2	2
1569	2018	2	2	6	3	77	4	99	1	3	1	0	0	0	0	1	1	99	99	99	99	99	99	99	99	99	1	99	99	2	1	3	2	2	2	1	2	2	2	2	2	1	1	1	2	2	1	2	2
1570	1526	2	2	6	3	78	5	99	99	3	2	0	0	0	1	1	1	99	99	99	99	99	99	99	99	1	99	99	99	2	3	3	2	2	2	3	2	2	2	2	2	2	2	3	2	3	3	2	2
1571	1610	2	2	6	3	79	4	99	2	3	2	0	0	1	0	1	1	99	99	99	99	99	99	99	99	1	99	99	99	2	1	2	2	3	3	3	2	2	2	2	2	2	2	1	2	2	2	2	2
1572	1158	2	2	6	3	81	3	2	99	5	2	0	0	0	0	1	1	99	99	99	99	99	99	99	99	99	1	99	99	3	3	3	3	3	3	3	3	3	3	3	3	3	3	1	3	3	3	3	3
1573	2501	2	1	6	3	85	4	99	2	5	2	0	0	1	1	1	1	99	99	99	99	99	99	99	99	1	99	99	99	2	2	2	2	2	2	2	2	2	2	2	2	2	2	2	2	3	1	2	2
1574	352348	2	2	6	3	83	4	99	2	5	2	0	0	1	1	1	0	99	99	99	99	99	99	99	99	1	99	99	99	2	1	1	2	2	2	1	2	2	2	2	2	1	1	1	1	2	1	2	2
1575	1505	2	2	6	3	80	5	99	99	5	2	0	0	1	0	1	1	99	99	99	99	99	99	99	99	1	99	99	99	2	1	2	2	2	2	2	2	2	2	2	2	2	2	2	2	2	2	2	2
1576	1433	2	2	6	3	77	4	99	2	5	2	0	0	1	1	1	1	99	99	99	99	99	99	99	99	1	99	99	99	2	1	2	2	2	2	1	2	2	2	2	2	2	2	2	2	2	2	2	2
1577	368	2	1	6	3	78	3	2	99	2	6	0	0	0	0	1	0	99	99	99	99	99	99	99	99	99	1	99	99	2	2	2	2	2	2	2	2	2	2	2	2	2	2	2	2	2	2	2	2
1578	1442	2	2	6	3	80	5	99	99	4	6	0	0	1	1	1	1	99	99	99	99	99	99	99	99	1	99	99	99	1	1	1	1	1	2	1	2	2	2	2	2	1	1	1	1	1	2	2	3
1579	337078	2	2	6	3	87	5	99	99	5	6	0	0	1	1	1	0	99	99	99	99	99	99	99	99	1	99	99	99	3	1	1	2	2	2	1	2	2	2	2	2	1	1	2	1	1	2	2	2
1580	1610	2	2	6	3	80	5	99	99	5	5	0	0	1	0	1	1	99	99	99	99	99	99	99	99	1	99	99	99	2	1	2	2	2	2	1	2	2	2	2	2	1	1	2	2	2	2	2	2
1581	2495	2	1	6	3	77	5	99	99	3	5	0	0	1	1	1	1	99	99	99	99	99	99	99	99	1	99	99	99	2	3	3	2	2	2	3	2	2	2	2	2	2	2	3	2	2	2	2	2
1582	2470	2	2	6	3	82	3	2	99	5	2	0	0	1	1	1	1	99	99	99	99	99	99	99	99	1	99	99	99	2	1	1	2	2	2	1	2	2	2	2	1	2	2	1	2	2	2	2	2
1583	2143	2	1	6	3	79	2	99	99	5	6	0	0	0	0	1	1	99	99	99	99	99	99	99	99	99	1	99	99	2	2	1	2	2	1	1	2	2	2	2	2	1	3	1	2	2	2	2	2
1584	1746	2	1	6	3	81	2	99	99	5	6	0	0	1	0	1	1	99	99	99	99	99	99	99	99	1	99	99	99	3	1	1	3	3	2	1	2	2	2	2	2	1	1	1	2	1	1	2	2
1585	1271	2	2	6	3	78	4	99	2	5	6	0	0	0	0	1	1	99	99	99	99	99	99	99	99	99	1	99	99	1	1	1	2	2	2	1	2	2	2	2	2	2	2	1	2	2	2	2	2
1586	3164	2	2	6	3	77	3	1	99	5	2	0	0	0	1	1	1	99	99	99	99	99	99	99	99	1	99	99	99	2	3	3	3	3	3	1	2	2	2	2	2	3	1	3	3	3	2	2	2
1587	1950	2	2	6	3	77	1	99	99	5	2	1	0	1	1	1	1	99	99	99	99	99	99	99	99	1	99	99	99	2	1	3	2	2	2	3	2	2	2	2	2	1	1	2	2	2	2	2	2
1588	2387	2	1	6	3	81	3	1	99	5	5	0	0	1	0	1	1	99	99	99	99	99	99	99	99	1	99	99	99	2	1	3	2	2	2	1	2	2	2	2	2	2	2	1	3	2	1	2	2
1589	1201	2	1	6	3	77	5	99	99	5	2	0	0	1	1	1	1	99	99	99	99	99	99	99	99	1	99	99	99	1	1	1	1	1	2	1	2	2	2	2	2	2	1	1	2	2	2	2	2
1590	314	2	1	6	3	89	2	99	99	5	6	0	0	1	1	1	1	99	99	99	99	99	99	99	99	1	99	99	99	2	2	2	2	2	2	2	2	2	2	2	2	2	2	2	2	2	2	2	2
1591	3287	2	1	6	3	84	5	99	99	5	6	0	0	1	0	1	0	99	99	99	99	99	99	99	99	1	99	99	99	1	1	1	2	3	1	1	2	1	2	2	1	2	2	1	2	2	1	2	2
1592	414304	2	1	6	3	84	4	99	2	5	6	0	0	1	0	1	1	99	99	99	99	99	99	99	99	1	99	99	99	2	2	2	2	2	2	2	2	2	2	2	2	2	2	2	2	2	2	2	2
1593	648	2	1	6	3	96	2	99	99	5	6	0	0	1	1	1	1	99	99	99	99	99	99	99	99	1	99	99	99	2	1	1	2	2	2	1	2	2	2	2	2	2	1	1	2	1	2	2	2
1594	1898	2	2	6	3	86	3	1	99	3	2	0	0	1	0	1	1	99	99	99	99	99	99	99	99	1	99	99	99	2	1	2	2	2	2	3	2	2	2	2	2	2	2	1	2	2	1	2	2
1595	1863	2	1	6	3	78	4	99	2	3	2	0	0	0	0	1	1	99	99	99	99	99	99	99	99	99	1	99	99	2	1	2	2	2	2	2	2	2	2	2	2	1	1	2	1	2	2	2	2
1596	2874	2	2	6	3	81	5	99	99	3	6	0	0	0	0	1	1	99	99	99	99	99	99	99	99	99	1	99	99	2	1	1	2	2	3	1	2	2	2	2	2	1	1	3	2	3	2	2	2
1597	2298	2	2	6	3	81	5	99	99	3	6	0	0	0	0	1	1	99	99	99	99	99	99	99	99	99	1	99	99	2	3	1	2	2	3	1	2	2	2	2	2	1	1	3	2	3	2	2	2
1598	347071	2	2	6	3	77	4	99	2	3	2	0	0	1	0	1	0	99	99	99	99	99	99	99	99	1	99	99	99	2	1	1	1	3	3	1	2	1	2	2	1	3	3	2	3	3	1	2	2
[truncated: 577 more columns]
